# Supplementary material for: (μ-Acetato){μ-1,3-bis[2-(2-oxidobenzylideneamino)ethyl]-2-(2-oxidophenyl)-1,3-imidazolidine}dizinc(II) ethanol disolvate dihydrate
Source: Acta Crystallogr Sect E Struct Rep Online. 2009 Jun 6;65(Pt 7):m729–30. doi: 10.1107/S1600536809020716 (PMC2969424; doi:10.1107/S1600536809020716)
Supplement: Supplementary file 1 [file e-65-0m729-sup1.cif]

##############################################################################
###                                                                        ###
###        Electronic paper (Acta Crystallographica Section E)             ###
###                                                                        ###
##############################################################################
#                                                                            #
# This CIF contains the data in a paper accepted for publication in Acta     #
# Crystallographica Section E. It conforms to the requirements of Notes      #
# for Authors for Section E, and has been peer reviewed under the auspices   #
# of the IUCr Commission on Journals.                                        #
#                                                                            #
# Full details of the Crystallographic Information File format               #
# are given in the paper "The Crystallographic Information File (CIF):       #
# a New Standard Archive File for Crystallography" by S. R. Hall, F. H.      #
# Allen and I. D. Brown [Acta Cryst. (1991), A47, 655-685].                  #
#                                                                            #
# The current version of the core CIF dictionary is obtainable from          #
# ftp://ftp.iucr.org/pub/cif_core.dic. The current version number is 2.4.    #
#                                                                            #
# Software is freely available for graphical display of the structure(s) in  #
# this CIF.  For information consult the CIF home page http://www.iucr.org/  #
# cif/home.html                                                              #
#                                                                            #
# This file may be used for bona fide research purposes within the           #
# scientific community so long as proper attribution is given to the journal # 
# article from which it was obtained.                                        #
#                                                                            #
##############################################################################
                                             
data_I
_audit_creation_method     SHELXL-97
_chemical_name_systematic
;
(\m-Acetato){\m-1,3-bis[2-(2-oxidobenzylideneamino)ethyl]-2-(2-oxidophenyl)-
1,3-imidazolidine}dizinc(II) ethanol disolvate dihydrate
;
_chemical_name_common     ?
_chemical_formula_moiety     ' C29 H30 N4 O5 Zn2, 2(C2 H6 O), 2(H2 O)'
_chemical_formula_sum     'C33 H46 N4 O9 Zn2'
_chemical_formula_iupac     '[Zn2 (C27 H27 N4 O3) (C2 H3 O2)], 2C H6 O, 2H2 O'
_chemical_formula_weight     773.48
_chemical_melting_point     ?
_symmetry_cell_setting     Triclinic
_symmetry_space_group_name_H-M     'P -1'
_symmetry_space_group_name_Hall     '-P 1'
loop_
    _symmetry_equiv_pos_as_xyz
    'x, y, z'
    '-x, -y, -z'
_cell_length_a     10.140(3)
_cell_length_b     11.540(4)
_cell_length_c     16.066(5)
_cell_angle_alpha     91.972(6)
_cell_angle_beta     93.944(5)
_cell_angle_gamma     110.833(5)
_cell_volume     1749.4(10)
_cell_formula_units_Z     2
_cell_measurement_reflns_used     4728
_cell_measurement_theta_min     2.15
_cell_measurement_theta_max     26.46
_cell_measurement_temperature     298(2)
_exptl_crystal_description     block
_exptl_crystal_colour     colourless
_exptl_crystal_size_max     0.22
_exptl_crystal_size_mid     0.20
_exptl_crystal_size_min     0.03
_exptl_crystal_density_diffrn     1.468
_exptl_crystal_density_meas     ?
_exptl_crystal_density_method     'not measured'
_exptl_crystal_F_000     808
_exptl_absorpt_coefficient_mu     1.429
_exptl_absorpt_correction_type     multi-scan
_exptl_absorpt_process_details     '(SADABS;Bruker, 2000)'
_exptl_absorpt_correction_T_min     0.744
_exptl_absorpt_correction_T_max     0.958
_exptl_special_details
;
;
_diffrn_ambient_temperature     298(2)
_diffrn_radiation_type     MoK\a
_diffrn_radiation_wavelength     0.71073
_diffrn_radiation_source     'fine-focus sealed tube'
_diffrn_radiation_monochromator     graphite
_diffrn_measurement_device_type     'SMART 1K CCD'
_diffrn_measurement_method     '\w scans'
_diffrn_detector_area_resol_mean     ?
_diffrn_reflns_number     8975
_diffrn_reflns_av_R_equivalents     0.0182
_diffrn_reflns_av_sigmaI/netI     0.0356
_diffrn_reflns_theta_min     1.89
_diffrn_reflns_theta_max     25.00
_diffrn_reflns_theta_full     25.00
_diffrn_measured_fraction_theta_max     0.966
_diffrn_measured_fraction_theta_full     26.46
_diffrn_reflns_limit_h_min     -12
_diffrn_reflns_limit_h_max     11
_diffrn_reflns_limit_k_min     -13
_diffrn_reflns_limit_k_max     10
_diffrn_reflns_limit_l_min     -19
_diffrn_reflns_limit_l_max     17
_diffrn_standards_number     0
_diffrn_standards_interval_count     ?
_diffrn_standards_interval_time     ?
_diffrn_standards_decay_%     ?
_refine_special_details
;
Refinement of <i>F</i>^2^ against ALL reflections. The weighted <i>R</i>-factor
<i>wR</i> and goodness of fit <i>S</i> are based on <i>F</i>^2^, conventional
<i>R</i>-factors <i>R</i> are based on <i>F</i>, with <i>F</i> set to zero for
negative <i>F</i>^2^. The threshold expression of <i>F</i>^2^ >
\s(<i>F</i>^2^) is used only for calculating <i>R</i>-factors(gt) <i>etc</i>.
and is not relevant to the choice of reflections for refinement.
<i>R</i>-factors based on <i>F</i>^2^ are statistically about twice as large
as those based on <i>F</i>, and <i>R</i>- factors based on ALL data will be
even larger.
;
_reflns_number_total     5943
_reflns_number_gt     4785
_reflns_threshold_expression     I>2\s(I)
_refine_ls_structure_factor_coef     Fsqd
_refine_ls_matrix_type     full
_refine_ls_R_factor_all     0.0552
_refine_ls_R_factor_gt     0.0454
_refine_ls_wR_factor_gt     0.1295
_refine_ls_wR_factor_ref     0.1512
_refine_ls_goodness_of_fit_ref     1.085
_refine_ls_restrained_S_all     1.085
_refine_ls_number_reflns     5943
_refine_ls_number_parameters     437
_refine_ls_number_restraints     14
_refine_ls_hydrogen_treatment     constr
_refine_ls_weighting_scheme     calc
_refine_ls_weighting_details
         'calc w=1/[\s^2^(Fo^2^)+(0.0929P)^2^+0.4983P] where P=(Fo^2^+2Fc^2^)/3'
_atom_sites_solution_hydrogens     geom
_atom_sites_solution_primary     direct
_atom_sites_solution_secondary     difmap
_refine_ls_shift/su_max     0.009
_refine_ls_shift/su_mean     0.001
_refine_diff_density_max     0.824
_refine_diff_density_min     -0.598
_refine_ls_extinction_method     none
_refine_ls_extinction_coef     ?
loop_
    _atom_type_symbol
    _atom_type_description
    _atom_type_scat_dispersion_real
    _atom_type_scat_dispersion_imag
    _atom_type_scat_source
    'C' 'C' 0.0033 0.0016
                         'International Tables Vol C Tables 4.2.6.8 and 6.1.1.4'
    'H' 'H' 0.0000 0.0000
                         'International Tables Vol C Tables 4.2.6.8 and 6.1.1.4'
    'N' 'N' 0.0061 0.0033
                         'International Tables Vol C Tables 4.2.6.8 and 6.1.1.4'
    'O' 'O' 0.0106 0.0060
                         'International Tables Vol C Tables 4.2.6.8 and 6.1.1.4'
    'Zn' 'Zn' 0.2839 1.4301
                         'International Tables Vol C Tables 4.2.6.8 and 6.1.1.4'
_computing_data_collection     'SMART (Bruker, 2000)'
_computing_cell_refinement     'SAINT (Bruker, 2000)'
_computing_data_reduction     'SAINT (Bruker, 2000)'
_computing_structure_solution     'SHELXS97 (Sheldrick, 2008)'
_computing_structure_refinement     'SHELXL97 (Sheldrick, 2008)'
_computing_molecular_graphics     'SHELXTL/PC (Sheldrick, 2008)'
_computing_publication_material     'SHELXTL/PC (Sheldrick, 2008)'
loop_
    _atom_site_type_symbol
    _atom_site_label
    _atom_site_fract_x
    _atom_site_fract_y
    _atom_site_fract_z
    _atom_site_U_iso_or_equiv
    _atom_site_adp_type
    _atom_site_calc_flag
    _atom_site_refinement_flags
    _atom_site_occupancy
    _atom_site_disorder_assembly
    _atom_site_disorder_group
    Zn Zn1 0.08495(4) 0.22680(4) 0.14633(3) 0.05247(17) Uani d . 1 . .
    Zn Zn2 0.20169(5) 0.50951(4) 0.22548(3) 0.05443(17) Uani d . 1 . .
    N N1 0.0865(3) 0.0549(3) 0.1233(2) 0.0569(8) Uani d . 1 . .
    N N2 0.3245(3) 0.2542(3) 0.1953(2) 0.0536(7) Uani d . 1 . .
    N N3 0.4056(3) 0.4539(3) 0.2503(2) 0.0566(8) Uani d . 1 . .
    N N4 0.3384(3) 0.6668(3) 0.2863(2) 0.0618(8) Uani d . 1 . .
    C C1 -0.2122(4) 0.0545(4) 0.1133(2) 0.0597(10) Uani d . 1 . .
    C C2 -0.3590(4) 0.0315(4) 0.1036(3) 0.0719(12) Uani d . 1 . .
    H H2 -0.3898 0.0983 0.1070 0.086 Uiso calc R 1 . .
    C C3 -0.4571(5) -0.0861(5) 0.0895(3) 0.0774(13) Uani d . 1 . .
    H H3 -0.5528 -0.0975 0.0838 0.093 Uiso calc R 1 . .
    C C4 -0.4167(5) -0.1883(5) 0.0836(3) 0.0751(12) Uani d . 1 . .
    H H4 -0.4839 -0.2682 0.0752 0.090 Uiso calc R 1 . .
    C C5 -0.2739(5) -0.1683(4) 0.0907(3) 0.0692(11) Uani d . 1 . .
    H H5 -0.2455 -0.2364 0.0861 0.083 Uiso calc R 1 . .
    C C6 -0.1709(4) -0.0504(3) 0.1043(2) 0.0544(9) Uani d . 1 . .
    C C7 -0.0231(4) -0.0419(4) 0.1092(2) 0.0566(9) Uani d . 1 . .
    H H7 -0.0080 -0.1163 0.1011 0.068 Uiso calc R 1 . .
    C C8 0.2267(4) 0.0441(4) 0.1272(3) 0.0612(10) Uani d . 1 . .
    H H8A 0.2710 0.0709 0.0761 0.073 Uiso calc R 1 . .
    H H8B 0.2175 -0.0418 0.1332 0.073 Uiso calc R 1 . .
    C C9 0.3153(4) 0.1239(4) 0.2005(3) 0.0628(10) Uani d . 1 . .
    H H9A 0.2744 0.0921 0.2516 0.075 Uiso calc R 1 . .
    H H9B 0.4098 0.1206 0.2024 0.075 Uiso calc R 1 . .
    C C10 0.4315(4) 0.3269(4) 0.1393(3) 0.0664(11) Uani d . 1 . .
    H H10A 0.5082 0.2954 0.1376 0.080 Uiso calc R 1 . .
    H H10B 0.3882 0.3223 0.0829 0.080 Uiso calc R 1 . .
    C C11 0.4848(4) 0.4573(4) 0.1762(3) 0.0694(11) Uani d . 1 . .
    H H11A 0.5858 0.4853 0.1921 0.083 Uiso calc R 1 . .
    H H11B 0.4670 0.5127 0.1366 0.083 Uiso calc R 1 . .
    C C12 0.3722(4) 0.3261(4) 0.2764(2) 0.0546(9) Uani d . 1 . .
    H H12 0.4596 0.3164 0.2992 0.065 Uiso calc R 1 . .
    C C13 0.2647(4) 0.2889(3) 0.3391(2) 0.0520(8) Uani d . 1 . .
    C C14 0.2967(5) 0.2487(4) 0.4157(3) 0.0667(11) Uani d . 1 . .
    H H14 0.3854 0.2435 0.4276 0.080 Uiso calc R 1 . .
    C C15 0.1989(5) 0.2163(5) 0.4743(3) 0.0780(13) Uani d . 1 . .
    H H15 0.2220 0.1906 0.5257 0.094 Uiso calc R 1 . .
    C C16 0.0674(5) 0.2222(5) 0.4565(3) 0.0785(13) Uani d . 1 . .
    H H16 0.0010 0.1994 0.4958 0.094 Uiso calc R 1 . .
    C C17 0.0326(4) 0.2613(4) 0.3813(3) 0.0613(10) Uani d . 1 . .
    H H17 -0.0570 0.2652 0.3705 0.074 Uiso calc R 1 . .
    C C18 0.1289(4) 0.2953(3) 0.3212(2) 0.0477(8) Uani d . 1 . .
    C C19 0.4876(4) 0.5472(4) 0.3184(3) 0.0697(11) Uani d . 1 . .
    H H19A 0.5846 0.5499 0.3242 0.084 Uiso calc R 1 . .
    H H19B 0.4467 0.5235 0.3709 0.084 Uiso calc R 1 . .
    C C20 0.4862(4) 0.6744(4) 0.2993(3) 0.0731(12) Uani d . 1 . .
    H H20A 0.5351 0.7340 0.3454 0.088 Uiso calc R 1 . .
    H H20B 0.5344 0.7017 0.2494 0.088 Uiso calc R 1 . .
    C C21 0.3042(4) 0.7583(4) 0.3131(3) 0.0612(10) Uani d . 1 . .
    H H21 0.3772 0.8267 0.3392 0.073 Uiso calc R 1 . .
    C C22 0.1655(4) 0.7655(4) 0.3069(2) 0.0566(9) Uani d . 1 . .
    C C23 0.1567(5) 0.8780(4) 0.3388(3) 0.0633(10) Uani d . 1 . .
    H H23 0.2382 0.9391 0.3641 0.076 Uiso calc R 1 . .
    C C24 0.0333(5) 0.9001(4) 0.3339(3) 0.0696(11) Uani d . 1 . .
    H H24 0.0307 0.9755 0.3545 0.084 Uiso calc R 1 . .
    C C25 -0.0882(5) 0.8085(4) 0.2975(3) 0.0702(11) Uani d . 1 . .
    H H25 -0.1731 0.8225 0.2930 0.084 Uiso calc R 1 . .
    C C26 -0.0841(4) 0.6961(4) 0.2678(3) 0.0630(10) Uani d . 1 . .
    H H26 -0.1677 0.6347 0.2452 0.076 Uiso calc R 1 . .
    C C27 0.0417(4) 0.6716(4) 0.2707(2) 0.0537(9) Uani d . 1 . .
    C C28 0.1736(4) 0.4442(5) 0.0426(3) 0.0613(10) Uani d . 1 . .
    C C29 0.1851(7) 0.4939(6) -0.0427(3) 0.0991(18) Uani d . 1 . .
    H H29A 0.2444 0.4622 -0.0733 0.149 Uiso calc R 1 . .
    H H29B 0.2259 0.5830 -0.0374 0.149 Uiso calc R 1 . .
    H H29C 0.0926 0.4684 -0.0719 0.149 Uiso calc R 1 . .
    O O1 -0.1248(3) 0.1685(3) 0.1286(2) 0.0772(9) Uani d . 1 . .
    O O2 0.0941(2) 0.3340(2) 0.24742(14) 0.0472(5) Uani d . 1 . .
    O O3 0.1323(4) 0.3318(3) 0.04947(18) 0.0733(8) Uani d . 1 . .
    O O4 0.2108(4) 0.5244(3) 0.1030(2) 0.0794(9) Uani d . 1 . .
    O O5 0.0387(3) 0.5631(3) 0.2420(2) 0.0691(8) Uani d . 1 . .
    O O6 0.2092(3) 0.6480(3) 0.7851(2) 0.0703(8) Uani d . 1 . .
    H H6A 0.2034 0.7153 0.8090 0.105 Uiso d R 1 . .
    H H6B 0.1418 0.5853 0.7990 0.105 Uiso d R 1 . .
    O O7 0.1725(9) 0.7596(7) 0.0605(5) 0.213(4) Uani d . 1 . .
    H H7A 0.2031 0.7019 0.0718 0.320 Uiso d R 1 . .
    H H7B 0.2001 0.7860 0.0128 0.320 Uiso d R 1 . .
    C C30 0.2098(9) 0.5605(8) 0.5762(4) 0.127(3) Uani d . 1 . .
    H H30A 0.2234 0.4844 0.5905 0.153 Uiso calc R 1 . .
    H H30B 0.1117 0.5502 0.5817 0.153 Uiso calc R 1 . .
    C C31 0.2435(14) 0.5870(10) 0.4942(5) 0.199(6) Uani d . 1 . .
    H H31A 0.1894 0.6334 0.4710 0.299 Uiso calc R 1 . .
    H H31B 0.2215 0.5107 0.4609 0.299 Uiso calc R 1 . .
    H H31C 0.3427 0.6350 0.4944 0.299 Uiso calc R 1 . .
    O O8 0.3030(4) 0.6641(5) 0.6310(3) 0.1170(15) Uani d . 1 . .
    H H8 0.2853 0.6509 0.6796 0.175 Uiso calc R 1 . .
    C C32 0.6498(10) 0.0359(9) 0.4137(6) 0.139(3) Uani d U 1 . .
    H H32A 0.6157 -0.0467 0.4342 0.167 Uiso calc R 1 . .
    H H32B 0.7338 0.0879 0.4482 0.167 Uiso calc R 1 . .
    C C33 0.6737(12) 0.0333(9) 0.3300(7) 0.185(5) Uani d . 1 . .
    H H33A 0.6241 -0.0489 0.3049 0.278 Uiso calc R 1 . .
    H H33B 0.7733 0.0557 0.3249 0.278 Uiso calc R 1 . .
    H H33C 0.6402 0.0911 0.3022 0.278 Uiso calc RD 1 . .
    O O9 0.5470(10) 0.0873(7) 0.4090(7) 0.232(4) Uani d U 1 . .
    H H9 0.5842 0.1632 0.4112 0.349 Uiso calc RD 1 . .
loop_
    _atom_site_aniso_label
    _atom_site_aniso_U_11
    _atom_site_aniso_U_22
    _atom_site_aniso_U_33
    _atom_site_aniso_U_12
    _atom_site_aniso_U_13
    _atom_site_aniso_U_23
    Zn1 0.0555(3) 0.0558(3) 0.0513(3) 0.0263(2) 0.00372(19) 0.00521(19)
    Zn2 0.0532(3) 0.0547(3) 0.0556(3) 0.0197(2) 0.00390(19) 0.00497(19)
    N1 0.0601(19) 0.065(2) 0.0561(18) 0.0347(17) 0.0064(15) 0.0058(15)
    N2 0.0495(17) 0.0658(19) 0.0560(18) 0.0310(15) 0.0136(14) 0.0149(15)
    N3 0.0444(16) 0.064(2) 0.065(2) 0.0221(15) 0.0084(14) 0.0114(15)
    N4 0.0450(17) 0.067(2) 0.070(2) 0.0161(15) 0.0042(15) 0.0061(17)
    C1 0.055(2) 0.068(3) 0.058(2) 0.027(2) 0.0006(18) -0.0042(19)
    C2 0.054(2) 0.071(3) 0.090(3) 0.025(2) -0.003(2) -0.010(2)
    C3 0.058(3) 0.094(4) 0.081(3) 0.028(2) 0.006(2) -0.001(3)
    C4 0.068(3) 0.072(3) 0.071(3) 0.007(2) 0.002(2) 0.003(2)
    C5 0.081(3) 0.058(2) 0.070(3) 0.026(2) 0.002(2) 0.006(2)
    C6 0.061(2) 0.055(2) 0.049(2) 0.0223(18) 0.0014(17) 0.0055(16)
    C7 0.064(2) 0.052(2) 0.062(2) 0.0295(19) 0.0052(18) 0.0042(17)
    C8 0.059(2) 0.066(2) 0.070(3) 0.036(2) 0.0111(19) 0.004(2)
    C9 0.057(2) 0.079(3) 0.069(2) 0.043(2) 0.0110(19) 0.018(2)
    C10 0.053(2) 0.086(3) 0.069(3) 0.032(2) 0.0218(19) 0.017(2)
    C11 0.050(2) 0.079(3) 0.083(3) 0.023(2) 0.022(2) 0.020(2)
    C12 0.0420(18) 0.074(2) 0.052(2) 0.0271(17) 0.0007(15) 0.0081(18)
    C13 0.051(2) 0.060(2) 0.051(2) 0.0270(17) 0.0050(16) 0.0091(16)
    C14 0.060(2) 0.090(3) 0.059(2) 0.039(2) 0.0000(19) 0.013(2)
    C15 0.090(3) 0.101(4) 0.052(2) 0.044(3) 0.007(2) 0.023(2)
    C16 0.081(3) 0.105(4) 0.059(3) 0.040(3) 0.026(2) 0.024(2)
    C17 0.050(2) 0.077(3) 0.061(2) 0.0260(19) 0.0149(18) 0.010(2)
    C18 0.0456(18) 0.055(2) 0.0439(18) 0.0192(16) 0.0037(14) 0.0028(15)
    C19 0.041(2) 0.079(3) 0.083(3) 0.0179(19) -0.0087(19) -0.003(2)
    C20 0.048(2) 0.068(3) 0.095(3) 0.0106(19) 0.006(2) 0.003(2)
    C21 0.053(2) 0.055(2) 0.070(3) 0.0144(18) 0.0028(19) 0.0009(19)
    C22 0.059(2) 0.051(2) 0.059(2) 0.0181(17) 0.0044(17) 0.0121(17)
    C23 0.066(2) 0.055(2) 0.065(2) 0.0166(19) 0.0029(19) 0.0028(18)
    C24 0.086(3) 0.055(2) 0.074(3) 0.031(2) 0.020(2) 0.010(2)
    C25 0.068(3) 0.076(3) 0.074(3) 0.034(2) 0.014(2) 0.010(2)
    C26 0.054(2) 0.062(2) 0.070(3) 0.0180(18) 0.0047(19) 0.0014(19)
    C27 0.054(2) 0.053(2) 0.055(2) 0.0200(17) 0.0063(16) 0.0032(17)
    C28 0.061(2) 0.085(3) 0.053(2) 0.042(2) 0.0157(18) 0.017(2)
    C29 0.140(5) 0.107(4) 0.064(3) 0.057(4) 0.021(3) 0.029(3)
    O1 0.0533(16) 0.0614(18) 0.116(3) 0.0245(14) -0.0111(16) -0.0170(17)
    O2 0.0396(12) 0.0561(14) 0.0486(13) 0.0202(10) 0.0035(10) 0.0065(10)
    O3 0.097(2) 0.075(2) 0.0534(16) 0.0353(17) 0.0087(15) 0.0175(14)
    O4 0.110(3) 0.076(2) 0.0631(19) 0.0431(19) 0.0184(17) 0.0240(16)
    O5 0.0545(15) 0.0592(17) 0.090(2) 0.0205(13) -0.0054(14) -0.0136(15)
    O6 0.0563(16) 0.0773(19) 0.080(2) 0.0279(14) 0.0070(14) 0.0029(15)
    O7 0.290(10) 0.149(6) 0.199(8) 0.087(6) -0.036(7) 0.008(5)
    C30 0.158(7) 0.158(7) 0.089(4) 0.090(6) -0.008(4) -0.005(4)
    C31 0.296(15) 0.171(9) 0.074(5) 0.011(9) 0.045(6) -0.008(5)
    O8 0.094(3) 0.174(4) 0.076(2) 0.044(3) -0.002(2) -0.012(3)
    C32 0.139(3) 0.139(3) 0.139(3) 0.0500(13) 0.0112(10) 0.0098(10)
    C33 0.205(11) 0.136(7) 0.158(9) -0.014(7) 0.053(8) -0.001(6)
    O9 0.232(4) 0.232(4) 0.233(4) 0.0837(17) 0.0205(11) 0.0152(11)
_geom_special_details
;
All e.s.d.'s (except the e.s.d. in the dihedral angle between two l.s. planes)
are estimated using the full covariance matrix. The cell e.s.d.'s are taken
into account individually in the estimation of e.s.d.'s in distances, angles
and torsion angles; correlations between e.s.d.'s in cell parameters are only
used when they are defined by crystal symmetry. An approximate (isotropic)
treatment of cell e.s.d.'s is used for estimating e.s.d.'s involving l.s.
planes.
;
loop_
    _geom_bond_atom_site_label_1
    _geom_bond_atom_site_label_2
    _geom_bond_site_symmetry_2
    _geom_bond_distance
    _geom_bond_publ_flag
    Zn1 O2 . 1.984(2) y
    Zn1 O3 . 1.984(3) y
    Zn1 O1 . 1.986(3) y
    Zn1 N1 . 2.011(3) y
    Zn1 N2 . 2.407(3) y
    Zn2 O2 . 1.987(2) y
    Zn2 O4 . 1.987(3) y
    Zn2 O5 . 1.991(3) y
    Zn2 N4 . 2.019(3) y
    Zn2 N3 . 2.386(3) y
    N1 C7 . 1.265(5) ?
    N1 C8 . 1.468(5) ?
    N2 C12 . 1.474(5) ?
    N2 C9 . 1.479(5) ?
    N2 C10 . 1.493(5) ?
    N3 C12 . 1.474(5) ?
    N3 C11 . 1.476(5) ?
    N3 C19 . 1.485(5) ?
    N4 C21 . 1.292(5) ?
    N4 C20 . 1.469(5) ?
    C1 O1 . 1.302(5) ?
    C1 C2 . 1.412(6) ?
    C1 C6 . 1.421(5) ?
    C2 C3 . 1.368(7) ?
    C2 H2 . 0.9300 ?
    C3 C4 . 1.381(7) ?
    C3 H3 . 0.9300 ?
    C4 C5 . 1.378(7) ?
    C4 H4 . 0.9300 ?
    C5 C6 . 1.389(6) ?
    C5 H5 . 0.9300 ?
    C6 C7 . 1.463(5) ?
    C7 H7 . 0.9300 ?
    C8 C9 . 1.495(6) ?
    C8 H8A . 0.9700 ?
    C8 H8B . 0.9700 ?
    C9 H9A . 0.9700 ?
    C9 H9B . 0.9700 ?
    C10 C11 . 1.491(7) ?
    C10 H10A . 0.9700 ?
    C10 H10B . 0.9700 ?
    C11 H11A . 0.9700 ?
    C11 H11B . 0.9700 ?
    C12 C13 . 1.496(5) ?
    C12 H12 . 0.9800 ?
    C13 C14 . 1.387(5) ?
    C13 C18 . 1.415(5) ?
    C14 C15 . 1.378(6) ?
    C14 H14 . 0.9300 ?
    C15 C16 . 1.370(7) ?
    C15 H15 . 0.9300 ?
    C16 C17 . 1.370(6) ?
    C16 H16 . 0.9300 ?
    C17 C18 . 1.387(5) ?
    C17 H17 . 0.9300 ?
    C18 O2 . 1.350(4) ?
    C19 C20 . 1.515(7) ?
    C19 H19A . 0.9700 ?
    C19 H19B . 0.9700 ?
    C20 H20A . 0.9700 ?
    C20 H20B . 0.9700 ?
    C21 C22 . 1.435(6) ?
    C21 H21 . 0.9300 ?
    C22 C27 . 1.406(5) ?
    C22 C23 . 1.414(6) ?
    C23 C24 . 1.361(6) ?
    C23 H23 . 0.9300 ?
    C24 C25 . 1.381(7) ?
    C24 H24 . 0.9300 ?
    C25 C26 . 1.382(6) ?
    C25 H25 . 0.9300 ?
    C26 C27 . 1.400(6) ?
    C26 H26 . 0.9300 ?
    C27 O5 . 1.308(5) ?
    C28 O3 . 1.225(5) ?
    C28 O4 . 1.256(5) ?
    C28 C29 . 1.500(6) ?
    C29 H29A . 0.9600 ?
    C29 H29B . 0.9600 ?
    C29 H29C . 0.9600 ?
    O6 H6A . 0.8774 ?
    O6 H6B . 0.8491 ?
    O7 H7A . 0.8487 ?
    O7 H7B . 0.8620 ?
    C30 C31 . 1.400(10) ?
    C30 O8 . 1.452(9) ?
    C30 H30A . 0.9700 ?
    C30 H30B . 0.9700 ?
    C31 H31A . 0.9600 ?
    C31 H31B . 0.9600 ?
    C31 H31C . 0.9600 ?
    O8 H8 . 0.8200 ?
    C32 O9 . 1.370(11) ?
    C32 C33 . 1.383(12) ?
    C32 H32A . 0.9700 ?
    C32 H32B . 0.9700 ?
    C33 H33A . 0.9600 ?
    C33 H33B . 0.9600 ?
    C33 H33C . 0.9600 ?
    O9 H9 . 0.8200 ?
loop_
    _geom_angle_atom_site_label_1
    _geom_angle_atom_site_label_2
    _geom_angle_atom_site_label_3
    _geom_angle_site_symmetry_1
    _geom_angle_site_symmetry_3
    _geom_angle
    _geom_angle_publ_flag
    O2 Zn1 O3 . . 108.98(12) n
    O2 Zn1 O1 . . 93.56(11) n
    O3 Zn1 O1 . . 98.80(15) n
    O2 Zn1 N1 . . 135.96(11) n
    O3 Zn1 N1 . . 113.08(13) n
    O1 Zn1 N1 . . 92.47(13) n
    O2 Zn1 N2 . . 84.15(10) n
    O3 Zn1 N2 . . 96.71(12) n
    O1 Zn1 N2 . . 164.21(13) n
    N1 Zn1 N2 . . 78.67(12) n
    O2 Zn2 O4 . . 109.20(12) n
    O2 Zn2 O5 . . 93.41(11) n
    O4 Zn2 O5 . . 99.82(14) n
    O2 Zn2 N4 . . 139.65(12) n
    O4 Zn2 N4 . . 109.35(14) n
    O5 Zn2 N4 . . 91.40(13) n
    O2 Zn2 N3 . . 84.67(10) n
    O4 Zn2 N3 . . 97.01(13) n
    O5 Zn2 N3 . . 162.73(13) n
    N4 Zn2 N3 . . 79.32(13) n
    C7 N1 C8 . . 119.3(3) ?
    C7 N1 Zn1 . . 124.7(3) ?
    C8 N1 Zn1 . . 115.9(3) ?
    C12 N2 C9 . . 112.3(3) ?
    C12 N2 C10 . . 103.0(3) ?
    C9 N2 C10 . . 113.8(3) ?
    C12 N2 Zn1 . . 113.4(2) ?
    C9 N2 Zn1 . . 101.4(2) ?
    C10 N2 Zn1 . . 113.3(2) ?
    C12 N3 C11 . . 103.6(3) ?
    C12 N3 C19 . . 111.6(3) ?
    C11 N3 C19 . . 113.1(3) ?
    C12 N3 Zn2 . . 113.5(2) ?
    C11 N3 Zn2 . . 114.1(2) ?
    C19 N3 Zn2 . . 101.3(2) ?
    C21 N4 C20 . . 119.6(4) ?
    C21 N4 Zn2 . . 124.6(3) ?
    C20 N4 Zn2 . . 115.8(3) ?
    O1 C1 C2 . . 118.7(4) ?
    O1 C1 C6 . . 124.7(4) ?
    C2 C1 C6 . . 116.6(4) ?
    C3 C2 C1 . . 121.9(4) ?
    C3 C2 H2 . . 119.1 ?
    C1 C2 H2 . . 119.1 ?
    C2 C3 C4 . . 121.3(4) ?
    C2 C3 H3 . . 119.4 ?
    C4 C3 H3 . . 119.4 ?
    C5 C4 C3 . . 118.1(4) ?
    C5 C4 H4 . . 121.0 ?
    C3 C4 H4 . . 121.0 ?
    C4 C5 C6 . . 122.4(4) ?
    C4 C5 H5 . . 118.8 ?
    C6 C5 H5 . . 118.8 ?
    C5 C6 C1 . . 119.6(4) ?
    C5 C6 C7 . . 116.9(4) ?
    C1 C6 C7 . . 123.4(3) ?
    N1 C7 C6 . . 127.4(3) ?
    N1 C7 H7 . . 116.3 ?
    C6 C7 H7 . . 116.3 ?
    N1 C8 C9 . . 108.4(3) ?
    N1 C8 H8A . . 110.0 ?
    C9 C8 H8A . . 110.0 ?
    N1 C8 H8B . . 110.0 ?
    C9 C8 H8B . . 110.0 ?
    H8A C8 H8B . . 108.4 ?
    N2 C9 C8 . . 111.1(3) ?
    N2 C9 H9A . . 109.4 ?
    C8 C9 H9A . . 109.4 ?
    N2 C9 H9B . . 109.4 ?
    C8 C9 H9B . . 109.4 ?
    H9A C9 H9B . . 108.0 ?
    C11 C10 N2 . . 105.4(3) ?
    C11 C10 H10A . . 110.7 ?
    N2 C10 H10A . . 110.7 ?
    C11 C10 H10B . . 110.7 ?
    N2 C10 H10B . . 110.7 ?
    H10A C10 H10B . . 108.8 ?
    N3 C11 C10 . . 105.2(3) ?
    N3 C11 H11A . . 110.7 ?
    C10 C11 H11A . . 110.7 ?
    N3 C11 H11B . . 110.7 ?
    C10 C11 H11B . . 110.7 ?
    H11A C11 H11B . . 108.8 ?
    N3 C12 N2 . . 101.1(3) ?
    N3 C12 C13 . . 114.4(3) ?
    N2 C12 C13 . . 113.5(3) ?
    N3 C12 H12 . . 109.2 ?
    N2 C12 H12 . . 109.2 ?
    C13 C12 H12 . . 109.2 ?
    C14 C13 C18 . . 119.1(3) ?
    C14 C13 C12 . . 120.7(3) ?
    C18 C13 C12 . . 120.2(3) ?
    C15 C14 C13 . . 120.9(4) ?
    C15 C14 H14 . . 119.5 ?
    C13 C14 H14 . . 119.5 ?
    C16 C15 C14 . . 119.7(4) ?
    C16 C15 H15 . . 120.1 ?
    C14 C15 H15 . . 120.1 ?
    C17 C16 C15 . . 120.7(4) ?
    C17 C16 H16 . . 119.6 ?
    C15 C16 H16 . . 119.6 ?
    C16 C17 C18 . . 121.0(4) ?
    C16 C17 H17 . . 119.5 ?
    C18 C17 H17 . . 119.5 ?
    O2 C18 C17 . . 120.8(3) ?
    O2 C18 C13 . . 120.7(3) ?
    C17 C18 C13 . . 118.6(3) ?
    N3 C19 C20 . . 110.2(4) ?
    N3 C19 H19A . . 109.6 ?
    C20 C19 H19A . . 109.6 ?
    N3 C19 H19B . . 109.6 ?
    C20 C19 H19B . . 109.6 ?
    H19A C19 H19B . . 108.1 ?
    N4 C20 C19 . . 108.8(3) ?
    N4 C20 H20A . . 109.9 ?
    C19 C20 H20A . . 109.9 ?
    N4 C20 H20B . . 109.9 ?
    C19 C20 H20B . . 109.9 ?
    H20A C20 H20B . . 108.3 ?
    N4 C21 C22 . . 126.8(4) ?
    N4 C21 H21 . . 116.6 ?
    C22 C21 H21 . . 116.6 ?
    C27 C22 C23 . . 118.9(4) ?
    C27 C22 C21 . . 125.2(4) ?
    C23 C22 C21 . . 115.9(4) ?
    C24 C23 C22 . . 122.4(4) ?
    C24 C23 H23 . . 118.8 ?
    C22 C23 H23 . . 118.8 ?
    C23 C24 C25 . . 118.7(4) ?
    C23 C24 H24 . . 120.6 ?
    C25 C24 H24 . . 120.6 ?
    C24 C25 C26 . . 120.4(4) ?
    C24 C25 H25 . . 119.8 ?
    C26 C25 H25 . . 119.8 ?
    C25 C26 C27 . . 122.1(4) ?
    C25 C26 H26 . . 118.9 ?
    C27 C26 H26 . . 118.9 ?
    O5 C27 C26 . . 119.3(4) ?
    O5 C27 C22 . . 123.3(3) ?
    C26 C27 C22 . . 117.4(4) ?
    O3 C28 O4 . . 124.7(4) ?
    O3 C28 C29 . . 119.7(4) ?
    O4 C28 C29 . . 115.7(4) ?
    C28 C29 H29A . . 109.5 ?
    C28 C29 H29B . . 109.5 ?
    H29A C29 H29B . . 109.5 ?
    C28 C29 H29C . . 109.5 ?
    H29A C29 H29C . . 109.5 ?
    H29B C29 H29C . . 109.5 ?
    C1 O1 Zn1 . . 127.1(3) ?
    C18 O2 Zn1 . . 116.5(2) ?
    C18 O2 Zn2 . . 116.3(2) ?
    Zn1 O2 Zn2 . . 108.80(11) ?
    C28 O3 Zn1 . . 133.2(3) ?
    C28 O4 Zn2 . . 131.8(3) ?
    C27 O5 Zn2 . . 128.0(2) ?
    H6A O6 H6B . . 108.8 ?
    H7A O7 H7B . . 108.3 ?
    C31 C30 O8 . . 107.5(8) ?
    C31 C30 H30A . . 110.2 ?
    O8 C30 H30A . . 110.2 ?
    C31 C30 H30B . . 110.2 ?
    O8 C30 H30B . . 110.2 ?
    H30A C30 H30B . . 108.5 ?
    C30 C31 H31A . . 109.5 ?
    C30 C31 H31B . . 109.5 ?
    H31A C31 H31B . . 109.5 ?
    C30 C31 H31C . . 109.5 ?
    H31A C31 H31C . . 109.5 ?
    H31B C31 H31C . . 109.5 ?
    C30 O8 H8 . . 109.5 ?
    O9 C32 C33 . . 99.1(10) ?
    O9 C32 H32A . . 111.9 ?
    C33 C32 H32A . . 111.9 ?
    O9 C32 H32B . . 111.9 ?
    C33 C32 H32B . . 112.0 ?
    H32A C32 H32B . . 109.6 ?
    C32 C33 H33A . . 109.5 ?
    C32 C33 H33B . . 109.5 ?
    H33A C33 H33B . . 109.5 ?
    C32 C33 H33C . . 109.5 ?
    H33A C33 H33C . . 109.5 ?
    H33B C33 H33C . . 109.5 ?
    C32 O9 H9 . . 109.5 ?
loop_
    _geom_torsion_atom_site_label_1
    _geom_torsion_atom_site_label_2
    _geom_torsion_atom_site_label_3
    _geom_torsion_atom_site_label_4
    _geom_torsion_site_symmetry_1
    _geom_torsion_site_symmetry_2
    _geom_torsion_site_symmetry_3
    _geom_torsion_site_symmetry_4
    _geom_torsion
    _geom_torsion_publ_flag
    O2 Zn1 N1 C7 . . . . 94.1(3) ?
    O3 Zn1 N1 C7 . . . . -104.3(3) ?
    O1 Zn1 N1 C7 . . . . -3.6(3) ?
    N2 Zn1 N1 C7 . . . . 163.2(3) ?
    O2 Zn1 N1 C8 . . . . -83.2(3) ?
    O3 Zn1 N1 C8 . . . . 78.5(3) ?
    O1 Zn1 N1 C8 . . . . 179.1(3) ?
    N2 Zn1 N1 C8 . . . . -14.1(3) ?
    O2 Zn1 N2 C12 . . . . 3.6(2) ?
    O3 Zn1 N2 C12 . . . . 112.1(3) ?
    O1 Zn1 N2 C12 . . . . -78.7(5) ?
    N1 Zn1 N2 C12 . . . . -135.6(3) ?
    O2 Zn1 N2 C9 . . . . 124.3(2) ?
    O3 Zn1 N2 C9 . . . . -127.2(2) ?
    O1 Zn1 N2 C9 . . . . 41.9(5) ?
    N1 Zn1 N2 C9 . . . . -15.0(2) ?
    O2 Zn1 N2 C10 . . . . -113.3(3) ?
    O3 Zn1 N2 C10 . . . . -4.8(3) ?
    O1 Zn1 N2 C10 . . . . 164.3(4) ?
    N1 Zn1 N2 C10 . . . . 107.5(3) ?
    O2 Zn2 N3 C12 . . . . -4.4(2) ?
    O4 Zn2 N3 C12 . . . . -113.1(3) ?
    O5 Zn2 N3 C12 . . . . 79.9(5) ?
    N4 Zn2 N3 C12 . . . . 138.4(3) ?
    O2 Zn2 N3 C11 . . . . 114.0(3) ?
    O4 Zn2 N3 C11 . . . . 5.3(3) ?
    O5 Zn2 N3 C11 . . . . -161.7(4) ?
    N4 Zn2 N3 C11 . . . . -103.2(3) ?
    O2 Zn2 N3 C19 . . . . -124.1(3) ?
    O4 Zn2 N3 C19 . . . . 127.2(3) ?
    O5 Zn2 N3 C19 . . . . -39.8(5) ?
    N4 Zn2 N3 C19 . . . . 18.7(3) ?
    O2 Zn2 N4 C21 . . . . -101.8(4) ?
    O4 Zn2 N4 C21 . . . . 96.1(4) ?
    O5 Zn2 N4 C21 . . . . -4.9(4) ?
    N3 Zn2 N4 C21 . . . . -170.2(4) ?
    O2 Zn2 N4 C20 . . . . 78.5(3) ?
    O4 Zn2 N4 C20 . . . . -83.6(3) ?
    O5 Zn2 N4 C20 . . . . 175.5(3) ?
    N3 Zn2 N4 C20 . . . . 10.2(3) ?
    O1 C1 C2 C3 . . . . -178.3(5) ?
    C6 C1 C2 C3 . . . . 2.4(7) ?
    C1 C2 C3 C4 . . . . -0.3(8) ?
    C2 C3 C4 C5 . . . . -1.3(7) ?
    C3 C4 C5 C6 . . . . 0.8(7) ?
    C4 C5 C6 C1 . . . . 1.3(6) ?
    C4 C5 C6 C7 . . . . -179.0(4) ?
    O1 C1 C6 C5 . . . . 177.9(4) ?
    C2 C1 C6 C5 . . . . -2.8(6) ?
    O1 C1 C6 C7 . . . . -1.7(6) ?
    C2 C1 C6 C7 . . . . 177.6(4) ?
    C8 N1 C7 C6 . . . . 179.0(4) ?
    Zn1 N1 C7 C6 . . . . 1.8(6) ?
    C5 C6 C7 N1 . . . . -178.0(4) ?
    C1 C6 C7 N1 . . . . 1.6(6) ?
    C7 N1 C8 C9 . . . . -135.9(4) ?
    Zn1 N1 C8 C9 . . . . 41.5(4) ?
    C12 N2 C9 C8 . . . . 162.5(3) ?
    C10 N2 C9 C8 . . . . -81.0(4) ?
    Zn1 N2 C9 C8 . . . . 41.1(3) ?
    N1 C8 C9 N2 . . . . -56.5(4) ?
    C12 N2 C10 C11 . . . . -26.8(4) ?
    C9 N2 C10 C11 . . . . -148.6(3) ?
    Zn1 N2 C10 C11 . . . . 96.2(3) ?
    C12 N3 C11 C10 . . . . 28.0(4) ?
    C19 N3 C11 C10 . . . . 149.0(3) ?
    Zn2 N3 C11 C10 . . . . -95.8(3) ?
    N2 C10 C11 N3 . . . . -0.7(4) ?
    C11 N3 C12 N2 . . . . -44.8(3) ?
    C19 N3 C12 N2 . . . . -166.8(3) ?
    Zn2 N3 C12 N2 . . . . 79.5(3) ?
    C11 N3 C12 C13 . . . . -167.2(3) ?
    C19 N3 C12 C13 . . . . 70.8(4) ?
    Zn2 N3 C12 C13 . . . . -42.9(4) ?
    C9 N2 C12 N3 . . . . 166.8(3) ?
    C10 N2 C12 N3 . . . . 43.9(3) ?
    Zn1 N2 C12 N3 . . . . -79.0(3) ?
    C9 N2 C12 C13 . . . . -70.2(4) ?
    C10 N2 C12 C13 . . . . 166.9(3) ?
    Zn1 N2 C12 C13 . . . . 44.1(4) ?
    N3 C12 C13 C14 . . . . -122.5(4) ?
    N2 C12 C13 C14 . . . . 122.1(4) ?
    N3 C12 C13 C18 . . . . 57.0(5) ?
    N2 C12 C13 C18 . . . . -58.4(5) ?
    C18 C13 C14 C15 . . . . -0.7(7) ?
    C12 C13 C14 C15 . . . . 178.9(4) ?
    C13 C14 C15 C16 . . . . 0.9(8) ?
    C14 C15 C16 C17 . . . . -0.8(8) ?
    C15 C16 C17 C18 . . . . 0.4(8) ?
    C16 C17 C18 O2 . . . . -179.9(4) ?
    C16 C17 C18 C13 . . . . -0.1(6) ?
    C14 C13 C18 O2 . . . . 180.0(4) ?
    C12 C13 C18 O2 . . . . 0.4(5) ?
    C14 C13 C18 C17 . . . . 0.3(6) ?
    C12 C13 C18 C17 . . . . -179.3(4) ?
    C12 N3 C19 C20 . . . . -164.7(3) ?
    C11 N3 C19 C20 . . . . 78.9(4) ?
    Zn2 N3 C19 C20 . . . . -43.7(4) ?
    C21 N4 C20 C19 . . . . 142.6(4) ?
    Zn2 N4 C20 C19 . . . . -37.8(5) ?
    N3 C19 C20 N4 . . . . 56.2(5) ?
    C20 N4 C21 C22 . . . . -179.0(4) ?
    Zn2 N4 C21 C22 . . . . 1.4(6) ?
    N4 C21 C22 C27 . . . . 0.7(7) ?
    N4 C21 C22 C23 . . . . -177.9(4) ?
    C27 C22 C23 C24 . . . . -1.7(6) ?
    C21 C22 C23 C24 . . . . 177.0(4) ?
    C22 C23 C24 C25 . . . . 1.1(7) ?
    C23 C24 C25 C26 . . . . 0.8(7) ?
    C24 C25 C26 C27 . . . . -2.0(7) ?
    C25 C26 C27 O5 . . . . 179.6(4) ?
    C25 C26 C27 C22 . . . . 1.3(6) ?
    C23 C22 C27 O5 . . . . -177.7(4) ?
    C21 C22 C27 O5 . . . . 3.6(6) ?
    C23 C22 C27 C26 . . . . 0.5(6) ?
    C21 C22 C27 C26 . . . . -178.1(4) ?
    C2 C1 O1 Zn1 . . . . 179.1(3) ?
    C6 C1 O1 Zn1 . . . . -1.6(6) ?
    O2 Zn1 O1 C1 . . . . -132.8(4) ?
    O3 Zn1 O1 C1 . . . . 117.4(4) ?
    N1 Zn1 O1 C1 . . . . 3.6(4) ?
    N2 Zn1 O1 C1 . . . . -51.7(7) ?
    C17 C18 O2 Zn1 . . . . -114.9(3) ?
    C13 C18 O2 Zn1 . . . . 65.3(4) ?
    C17 C18 O2 Zn2 . . . . 114.7(3) ?
    C13 C18 O2 Zn2 . . . . -65.0(4) ?
    O3 Zn1 O2 C18 . . . . -150.8(2) ?
    O1 Zn1 O2 C18 . . . . 108.6(2) ?
    N1 Zn1 O2 C18 . . . . 11.3(3) ?
    N2 Zn1 O2 C18 . . . . -55.7(2) ?
    O3 Zn1 O2 Zn2 . . . . -17.05(15) ?
    O1 Zn1 O2 Zn2 . . . . -117.62(13) ?
    N1 Zn1 O2 Zn2 . . . . 145.11(15) ?
    N2 Zn1 O2 Zn2 . . . . 78.06(11) ?
    O4 Zn2 O2 C18 . . . . 151.3(2) ?
    O5 Zn2 O2 C18 . . . . -107.1(2) ?
    N4 Zn2 O2 C18 . . . . -10.9(3) ?
    N3 Zn2 O2 C18 . . . . 55.7(2) ?
    O4 Zn2 O2 Zn1 . . . . 17.41(15) ?
    O5 Zn2 O2 Zn1 . . . . 119.05(13) ?
    N4 Zn2 O2 Zn1 . . . . -144.75(16) ?
    N3 Zn2 O2 Zn1 . . . . -78.17(12) ?
    O4 C28 O3 Zn1 . . . . 7.9(7) ?
    C29 C28 O3 Zn1 . . . . -173.5(4) ?
    O2 Zn1 O3 C28 . . . . 6.1(4) ?
    O1 Zn1 O3 C28 . . . . 103.0(4) ?
    N1 Zn1 O3 C28 . . . . -160.5(4) ?
    N2 Zn1 O3 C28 . . . . -80.0(4) ?
    O3 C28 O4 Zn2 . . . . -7.1(7) ?
    C29 C28 O4 Zn2 . . . . 174.2(4) ?
    O2 Zn2 O4 C28 . . . . -7.3(4) ?
    O5 Zn2 O4 C28 . . . . -104.4(4) ?
    N4 Zn2 O4 C28 . . . . 160.6(4) ?
    N3 Zn2 O4 C28 . . . . 79.5(4) ?
    C26 C27 O5 Zn2 . . . . 172.0(3) ?
    C22 C27 O5 Zn2 . . . . -9.8(6) ?
    O2 Zn2 O5 C27 . . . . 149.1(3) ?
    O4 Zn2 O5 C27 . . . . -100.7(3) ?
    N4 Zn2 O5 C27 . . . . 9.2(3) ?
    N3 Zn2 O5 C27 . . . . 66.1(6) ?
loop_
    _geom_hbond_atom_site_label_D
    _geom_hbond_atom_site_label_H
    _geom_hbond_atom_site_label_A
    _geom_hbond_site_symmetry_A
    _geom_hbond_distance_DH
    _geom_hbond_distance_HA
    _geom_hbond_distance_DA
    _geom_hbond_angle_DHA
    _geom_hbond_publ_flag
    C8 H8B O7 1_545 0.97 2.41 3.259(8) 145 y
    C12 H12 O8 2_666 0.98 2.52 3.482(5) 169 y
    O6 H6B O5 2_566 0.85 2.06 2.804(4) 146 y
    O6 H6A O1 2_566 0.88 2.05 2.896(4) 161 y
    O7 H7A O4 . 0.85 2.15 2.971(8) 162 y
    O7 H7B O1 2_565 0.86 2.48 3.225(9) 145 y
    O8 H8 O6 . 0.82 1.91 2.701(5) 163 y
    O9 H9 O8 2_666 0.82 2.08 2.849(9) 157 y
data_global
_journal_date_recd_electronic     2009-05-04
_journal_date_accepted     2009-06-01
_journal_name_full     'Acta Crystallographica, Section E'
_journal_year     2009
_journal_volume     65
_journal_issue      7
_journal_page_first     m729
_journal_page_last     m730
_journal_paper_category     QM
_journal_coeditor_code     HB2964
_publ_contact_author
;
Prof Dr L.-P. Lu
Institute of Molecular Science,
Key Laboratory of Chemical Biology and Molecular
Engineering of the Education Ministry,
Shanxi University,
Taiyuan, Shanxi 030006,
People's Republic of China
;
_publ_contact_author_email
;
luliping@sxu.edu.cn
;
_publ_contact_author_fax
;
++86 351 701 1022
;
_publ_contact_author_phone
;
++86 351 701 0699
++86 351 701 8755
;
_publ_section_title
;\
(\m-Acetato){\m-1,3-bis[2-(2-oxidobenzylideneamino)ethyl]-2-(2-oxidophenyl)-\
1,3-imidazolidine}dizinc(II) ethanol disolvate dihydrate
;
loop_
    _publ_author_name
    _publ_author_footnote
    _publ_author_address
    'Lu, Xiao-Ping' ?
;
School of Chemistry and Material Science,
Shanxi Normal University,
Linfen, Shanxi 041004,
People's Republic of China
and
Institute of Molecular Science,
Key Laboratory of Chemical Biology and Molecular
Engineering of the Education Ministry,
Shanxi University,
Taiyuan, Shanxi 030006,
People's Republic of China
;
    'Zhu, Miao-Li' ?
;
Institute of Molecular Science,
Key Laboratory of Chemical Biology and Molecular
Engineering of the Education Ministry,
Shanxi University,
Taiyuan, Shanxi 030006,
People's Republic of China
;
    'Lu, Li-Ping ' ?
;
Institute of Molecular Science,
Key Laboratory of Chemical Biology and Molecular
Engineering of the Education Ministry,
Shanxi University,
Taiyuan, Shanxi 030006,
People's Republic of China
;
