# Supplementary material for: (μ-Acetato){μ-1,3-bis[2-(2-oxidobenzylideneamino)ethyl]-2-(2-oxidophenyl)-1,3-imidazolidine}dizinc(II) ethanol disolvate dihydrate
Source: Acta Crystallogr Sect E Struct Rep Online. 2009 Jun 6;65(Pt 7):m729–30. doi: 10.1107/S1600536809020716 (PMC2969424; doi:10.1107/S1600536809020716)
Supplement: Supplementary file 2 [file e-65-0m729-Isup2.hkl]

# 
# h,k,l, Fc-squared, Fo-squared, sigma(Fo-squared) and status flag 
# 
data_I
_shelx_title ' LXPZnR-2 in P-1' 
_shelx_refln_list_code          4 
_shelx_F_calc_maximum      298.85 
_exptl_crystal_F_000       808.00 
_reflns_d_resolution_high  0.8407 
 
loop_ 
 _symmetry_equiv_pos_as_xyz 
 'x, y, z' 
 '-x, -y, -z' 
 
_cell_length_a    10.1396 
_cell_length_b    11.5405 
_cell_length_c    16.0657 
_cell_angle_alpha  91.972 
_cell_angle_beta   93.944 
_cell_angle_gamma 110.833 
 
_shelx_F_squared_multiplier     1.000 
 
loop_ 
 _refln_index_h 
 _refln_index_k 
 _refln_index_l 
 _refln_F_squared_calc 
 _refln_F_squared_meas 
 _refln_F_squared_sigma 
 _refln_observed_status 
   1   0   0     9700.45    10569.28    311.55 o 
   2   0   0     3265.32     3006.52     48.67 o 
   3   0   0     4621.57     4507.67     72.65 o 
   4   0   0       69.75      104.91      3.21 o 
   5   0   0       16.24       11.49      1.58 o 
   6   0   0       78.84       84.00      5.25 o 
   7   0   0     1881.76     1893.53     43.44 o 
   8   0   0      623.07      669.47     26.30 o 
   9   0   0       30.30       36.78      8.35 o 
  10   0   0      306.64      304.25     18.69 o 
  11   0   0       12.75       17.39      7.65 o 
 -11   1   0        3.30        4.61      6.43 o 
 -10   1   0      505.05      537.71     25.56 o 
  -9   1   0      291.17      286.68     16.69 o 
  -8   1   0       18.83       29.59      8.39 o 
  -7   1   0       37.38       45.09      4.21 o 
  -6   1   0      766.47      851.29     15.81 o 
  -5   1   0       86.70       45.05      4.24 o 
  -4   1   0      655.04      720.38     15.29 o 
  -3   1   0    31197.17    32455.76    521.48 o 
  -2   1   0     7639.14     9011.03    172.97 o 
   0   1   0     3943.51     5226.51    155.64 o 
   2   1   0        8.18        5.48      1.65 o 
   3   1   0      306.16      353.72     13.22 o 
   4   1   0     5470.35     5537.27     89.62 o 
   5   1   0     3847.78     4231.18     69.24 o 
   6   1   0        3.37        0.07      2.83 o 
   7   1   0     1820.38     1824.34     42.30 o 
   8   1   0      458.57      434.17     14.54 o 
   9   1   0      230.28      185.03     14.26 o 
  10   1   0        6.38       12.26      7.39 o 
 -11   2   0       15.57       19.30      8.17 o 
 -10   2   0       12.15        8.96      6.52 o 
  -9   2   0       42.66       52.61      7.65 o 
  -8   2   0      166.49      170.08     11.48 o 
  -7   2   0        3.98       11.67      2.81 o 
  -6   2   0     3176.54     3224.12     64.00 o 
  -5   2   0    20613.76    24072.27    456.08 o 
  -4   2   0     8585.41     8803.07    168.46 o 
  -3   2   0    11238.18    13085.75    331.29 o 
  -2   2   0     3131.75     4062.84     65.61 o 
   0   2   0      439.97      326.29      7.98 o 
   1   2   0     6868.21     7066.45    146.32 o 
   2   2   0     2289.03     2202.49     47.17 o 
   5   2   0     2969.08     2856.98     87.30 o 
   6   2   0      335.92      267.99     42.87 o 
   7   2   0      525.13      434.57     29.48 o 
   8   2   0       26.99       23.74      4.49 o 
   9   2   0       42.47       49.48      5.93 o 
  10   2   0       13.10        8.17      7.39 o 
 -11   3   0        1.80        1.48      6.52 o 
 -10   3   0      157.64      141.47     12.43 o 
  -9   3   0      157.10      150.51     12.17 o 
  -8   3   0     1657.74     1832.83     38.74 o 
  -7   3   0      494.27      472.53     12.78 o 
  -6   3   0      177.28      186.20      6.82 o 
  -5   3   0     4568.25     5282.93    102.31 o 
  -3   3   0     1358.77     1497.56     25.17 o 
  -1   3   0    11395.02    12331.32    255.67 o 
   0   3   0      897.28      959.90     21.01 o 
   1   3   0     1301.27     1414.24     30.95 o 
   2   3   0     3244.17     3779.65     79.86 o 
   3   3   0     6044.47     5691.65    119.58 o 
   4   3   0      430.13      521.42     14.87 o 
   5   3   0       15.67       10.89      3.03 o 
   6   3   0      189.34      174.34     11.65 o 
   7   3   0       11.89       17.95      3.93 o 
   8   3   0        0.76        0.35      4.24 o 
   9   3   0       18.98       23.97      5.63 o 
  10   3   0       87.49       80.95     11.56 o 
 -12   4   0       14.82       17.91      7.56 o 
 -11   4   0      133.22      121.82     12.35 o 
 -10   4   0      613.05      574.14     25.74 o 
  -9   4   0      204.02      172.60     12.09 o 
  -8   4   0      323.04      343.46     10.66 o 
  -7   4   0     1880.02     2027.33     42.20 o 
  -5   4   0       87.81       74.81      3.08 o 
  -4   4   0      328.04      317.19      6.82 o 
  -3   4   0     1324.87      987.15     17.22 o 
  -2   4   0       56.34       52.46      3.45 o 
  -1   4   0     3164.16     3103.36     65.16 o 
   0   4   0    12947.68    14321.01    295.20 o 
   1   4   0     1274.22      979.30     22.29 o 
   2   4   0     3224.42     3296.44     70.35 o 
   3   4   0      258.13      319.28      9.92 o 
   4   4   0      286.11      303.68     10.16 o 
   5   4   0      119.66      123.44      6.91 o 
   6   4   0        3.36        3.70      3.35 o 
   7   4   0      369.35      320.70     12.45 o 
   8   4   0      183.49      177.30     13.91 o 
   9   4   0       10.33        6.45      5.24 o 
 -12   5   0       46.69       58.43     10.26 o 
 -11   5   0        0.01        2.26      5.65 o 
 -10   5   0       76.42       74.17      9.48 o 
  -9   5   0      178.74      198.88      8.45 o 
  -8   5   0        1.36        0.00      1.44 o 
  -7   5   0        0.64        8.38      2.80 o 
  -6   5   0     1348.78     1356.87     24.04 o 
  -5   5   0      595.82      510.17     11.23 o 
  -4   5   0       64.03       46.49      2.96 o 
  -3   5   0     5358.01     6122.60     98.98 o 
  -2   5   0     2449.53     2574.40     54.36 o 
  -1   5   0      871.64     1097.97     24.31 o 
   0   5   0     2316.52     2645.40     56.21 o 
   1   5   0      105.59       86.35      3.99 o 
   2   5   0       42.77       40.19      3.11 o 
   3   5   0        1.59        0.00      2.36 o 
   4   5   0     1088.09     1129.71     41.87 o 
   5   5   0      672.98      641.62     48.56 o 
   6   5   0       82.76       68.39      6.17 o 
   7   5   0       30.93       35.08      5.44 o 
   8   5   0       18.57       28.85      5.85 o 
 -11   6   0        2.81       10.09      6.52 o 
 -10   6   0        0.02        0.00      3.01 o 
  -9   6   0       22.21       28.93      4.40 o 
  -8   6   0      152.94      158.08      7.65 o 
  -7   6   0      130.11      103.52      6.32 o 
  -6   6   0      861.96      860.24     20.04 o 
  -5   6   0     4069.38     4182.88     68.86 o 
  -4   6   0       71.21       53.17      2.95 o 
  -3   6   0       79.93       59.50      2.74 o 
  -2   6   0      373.47      374.27      7.78 o 
  -1   6   0        8.35       14.04      2.14 o 
   0   6   0      471.12      559.19     10.96 o 
   1   6   0      428.34      415.68     11.57 o 
   2   6   0     3999.69     4415.02     87.47 o 
   3   6   0     1229.75     1153.31     28.11 o 
   4   6   0       14.54       21.66      4.07 o 
   5   6   0       42.43       44.81      5.07 o 
   6   6   0        4.04        0.00      3.74 o 
   7   6   0       42.81       33.31      5.88 o 
   8   6   0       20.73       29.98      7.56 o 
 -11   7   0      251.40      223.21     14.96 o 
 -10   7   0      441.86      413.65     13.71 o 
  -9   7   0       23.81       22.65      4.42 o 
  -8   7   0     2102.67     2040.21     86.56 o 
  -7   7   0      736.20      801.06     19.53 o 
  -6   7   0       52.76       53.50      6.22 o 
  -5   7   0      212.22      242.78      6.38 o 
  -4   7   0      180.24      200.99      5.51 o 
  -3   7   0     1949.99     2190.09     37.22 o 
  -2   7   0      379.13      380.87      8.19 o 
  -1   7   0     1710.12     1748.93     33.04 o 
   0   7   0     3199.12     3250.86     54.10 o 
   1   7   0      258.39      220.39      6.04 o 
   2   7   0      165.39      129.37      7.74 o 
   3   7   0      158.02      156.77     12.09 o 
   4   7   0       69.63       86.52     10.00 o 
   5   7   0       18.66       15.56      7.13 o 
   6   7   0       94.76       85.30     11.39 o 
   7   7   0      247.33      268.25     18.69 o 
 -11   8   0       53.80       49.65      8.43 o 
 -10   8   0      449.66      452.50     20.26 o 
  -9   8   0      241.16      255.38     14.87 o 
  -8   8   0       42.55       47.91      7.22 o 
  -7   8   0      176.43      195.38     11.74 o 
  -6   8   0      712.19      703.62     24.69 o 
  -5   8   0      156.29      140.11      6.69 o 
  -4   8   0      337.70      297.10     12.69 o 
  -3   8   0     2753.00     2761.90     66.47 o 
  -2   8   0     1476.22     1568.05     34.44 o 
  -1   8   0      179.17      158.75      7.32 o 
   0   8   0       13.37       11.82      3.02 o 
   1   8   0        8.81       11.81      3.15 o 
   2   8   0      213.29      228.86     15.22 o 
   3   8   0      312.35      297.03     17.91 o 
   4   8   0      166.97      182.08     14.52 o 
   5   8   0       32.66       29.39      8.00 o 
   6   8   0        1.79        8.00      8.00 o 
 -11   9   0        2.64       11.48      6.61 o 
 -10   9   0        7.38        5.22      6.26 o 
  -9   9   0       17.42       13.65      6.61 o 
  -8   9   0        8.26        2.78      5.56 o 
  -7   9   0       15.59       11.04      5.65 o 
  -6   9   0      357.82      311.46     15.13 o 
  -5   9   0      636.01      621.08     16.60 o 
  -4   9   0       10.78       11.16      4.61 o 
  -3   9   0      558.90      565.73     15.74 o 
  -2   9   0      715.47      571.71     24.17 o 
  -1   9   0       56.44       57.34      4.85 o 
   0   9   0      160.24      203.73      8.59 o 
   1   9   0      299.21      352.50     19.22 o 
   2   9   0      578.12      526.23     25.48 o 
   3   9   0        6.03       15.39      8.43 o 
   4   9   0      243.51      244.16     17.74 o 
   5   9   0      179.90      204.77     16.96 o 
 -10  10   0        5.23        3.30      6.61 o 
  -9  10   0      285.98      277.81     16.43 o 
  -8  10   0      495.93      499.97     21.82 o 
  -7  10   0      183.04      189.90     12.96 o 
  -6  10   0       11.66        9.39      5.74 o 
  -5  10   0      277.28      270.33     14.09 o 
  -4  10   0       24.95       25.85      4.25 o 
  -3  10   0        2.77        3.30      3.53 o 
  -2  10   0      258.21      221.79     33.69 o 
  -1  10   0      189.97      155.73      8.12 o 
   0  10   0       29.32       23.56      7.39 o 
   1  10   0       58.14       43.65      9.56 o 
   2  10   0      321.97      312.16     19.91 o 
   3  10   0      102.46      120.60     13.83 o 
   4  10   0        0.95        0.00      6.35 o 
 -10  11   0       35.85       34.95      8.96 o 
  -9  11   0        0.01        0.00      6.43 o 
  -8  11   0      225.48      199.38     14.43 o 
  -7  11   0      269.16      266.07     15.56 o 
  -6  11   0        2.30        4.70      5.39 o 
  -5  11   0       13.77        9.13      5.74 o 
  -4  11   0      231.25      241.11     10.18 o 
  -3  11   0      141.80      133.18      7.98 o 
  -2  11   0       14.04       17.38      5.52 o 
  -1  11   0      438.41      440.58     20.87 o 
   0  11   0      456.83      463.19     24.52 o 
   1  11   0       64.79       81.13     11.83 o 
   2  11   0       21.67       36.35      9.13 o 
   3  11   0        2.53        0.00      8.00 o 
  -9  12   0       27.19       31.56      8.61 o 
  -8  12   0        0.57        0.87      6.61 o 
  -7  12   0       49.37       44.87      8.70 o 
  -6  12   0       53.22       53.48      8.78 o 
  -5  12   0        4.27        0.00      5.74 o 
  -4  12   0      244.84      262.51     15.39 o 
  -3  12   0      316.36      289.11     39.13 o 
  -2  12   0      134.25      121.28      8.48 o 
  -1  12   0        2.24        1.13      6.96 o 
   0  12   0       21.15       32.87      9.48 o 
   1  12   0        1.10        1.30      7.74 o 
  -7  13   0        3.81       13.13      7.56 o 
  -6  13   0      204.56      201.29     15.04 o 
  -5  13   0      211.00      185.99     14.09 o 
  -4  13   0       14.82       24.26      7.65 o 
  -3  13   0        0.71        0.00      2.85 o 
  -2  13   0        0.14        0.00      6.78 o 
  -1  13   0       32.25       32.78      9.65 o 
   1 -13   1        0.24        1.04      7.65 o 
   2 -13   1       10.63        8.61      7.83 o 
   3 -13   1       27.60       31.77     10.17 o 
   4 -13   1      152.63      185.73     13.91 o 
   5 -13   1      105.84      115.99     11.91 o 
   6 -13   1        1.47        0.00      6.17 o 
   7 -13   1       71.38       83.04     11.04 o 
  -1 -12   1        2.39        4.00      7.83 o 
   0 -12   1        0.06        3.30      7.56 o 
   1 -12   1      153.27      146.43     14.26 o 
   2 -12   1      400.60      456.02     15.50 o 
   3 -12   1      241.06      247.12     16.61 o 
   4 -12   1        2.48        0.00      5.91 o 
   5 -12   1      135.36      142.17     12.17 o 
   6 -12   1       13.37        8.70      6.61 o 
   7 -12   1        1.76        0.00      6.26 o 
   8 -12   1       47.86       52.43      9.74 o 
   9 -12   1       67.79       77.39     10.70 o 
  -3 -11   1        4.07        0.00      7.56 o 
  -2 -11   1       51.71       59.56     10.96 o 
  -1 -11   1      397.25      467.54     25.30 o 
   0 -11   1      218.13      205.38     16.17 o 
   1 -11   1        7.33        0.00      4.26 o 
   2 -11   1      265.86      255.84     10.79 o 
   3 -11   1      267.95      340.69     12.36 o 
   4 -11   1       26.44       15.74      6.35 o 
   5 -11   1        2.02        2.26      5.22 o 
   6 -11   1      185.35      195.38     13.22 o 
   7 -11   1      168.05      172.16     13.04 o 
   8 -11   1       35.50       30.43      8.61 o 
   9 -11   1      444.94      456.58     21.91 o 
  10 -11   1      173.96      205.55     15.65 o 
  -4 -10   1      135.40      138.78     14.96 o 
  -3 -10   1      209.97      200.60     15.91 o 
  -2 -10   1       30.45       24.35      9.13 o 
  -1 -10   1        2.79        9.04      7.13 o 
   0 -10   1       54.04       70.95      9.91 o 
   1 -10   1        4.18        2.84      3.83 o 
   2 -10   1        1.83        0.00      3.30 o 
   3 -10   1      466.96      540.93     15.67 o 
   4 -10   1      335.18      398.16     12.78 o 
   5 -10   1        3.78        4.09      5.04 o 
   6 -10   1      760.37      801.26     28.87 o 
   7 -10   1      567.67      570.06     23.30 o 
   8 -10   1      246.30      242.42     15.22 o 
   9 -10   1        0.17        0.00      6.09 o 
  10 -10   1       78.26      107.47     11.48 o 
  -5  -9   1       42.77       49.65      9.83 o 
  -4  -9   1       24.23       17.30      8.52 o 
  -3  -9   1      796.48      797.26     34.52 o 
  -2  -9   1      264.52      311.29     18.87 o 
  -1  -9   1       38.16       45.04      8.26 o 
   0  -9   1        1.05        1.23      3.02 o 
   1  -9   1        4.04        7.60      3.22 o 
   3  -9   1      317.84      333.91     13.43 o 
   4  -9   1     1375.22     1393.13     31.49 o 
   5  -9   1     1200.69     1232.28     38.52 o 
   6  -9   1       91.47       92.69      9.04 o 
   7  -9   1        2.36        3.57      5.13 o 
   8  -9   1       24.99       22.78      6.78 o 
   9  -9   1        0.53        3.57      6.09 o 
  10  -9   1       25.77       40.61      8.17 o 
  11  -9   1       43.11       50.78      8.61 o 
  -6  -8   1       65.40       59.13     10.61 o 
  -5  -8   1       17.59       26.26      8.43 o 
  -4  -8   1       45.85       25.39      8.09 o 
  -3  -8   1        1.35        0.43      5.74 o 
  -2  -8   1       39.54       38.43      7.30 o 
  -1  -8   1      413.46      444.77     12.74 o 
   0  -8   1        2.93        1.53      2.52 o 
   1  -8   1     1739.02     1872.92     40.07 o 
   2  -8   1     2645.61     2658.54     86.47 o 
   3  -8   1      287.42      254.87     11.09 o 
   4  -8   1      134.78      126.96      6.33 o 
   5  -8   1      521.50      561.88     20.69 o 
   6  -8   1      737.77      805.44     27.56 o 
   7  -8   1      166.80      154.26      7.33 o 
   8  -8   1      298.10      298.14     10.66 o 
   9  -8   1      657.68      616.21     17.45 o 
  10  -8   1        0.77        0.00      4.02 o 
  11  -8   1       66.08       84.29      7.18 o 
  -7  -7   1       57.21       49.30     10.52 o 
  -6  -7   1        1.50        4.61      6.87 o 
  -5  -7   1        0.92        0.00      3.59 o 
  -4  -7   1        3.83        1.65      5.83 o 
  -3  -7   1       12.47       15.41      3.30 o 
  -2  -7   1      364.04      362.21     22.65 o 
  -1  -7   1     2296.81     2544.19     43.13 o 
   0  -7   1     1558.67     1445.68     25.55 o 
   1  -7   1        0.15        0.46      1.51 o 
   2  -7   1      631.16      608.84     12.00 o 
   3  -7   1      156.66      141.56      4.58 o 
   4  -7   1      249.87      267.58      6.67 o 
   5  -7   1      223.94      201.31      5.73 o 
   6  -7   1      693.30      668.84     16.63 o 
   7  -7   1      820.60      812.07     19.99 o 
   8  -7   1       18.55       30.39      5.39 o 
   9  -7   1      540.29      546.22     15.81 o 
  10  -7   1      255.93      268.80     13.17 o 
  11  -7   1        4.96        0.00      1.39 o 
  -8  -6   1       48.45       38.87      6.69 o 
  -7  -6   1        0.10        0.00      4.58 o 
  -6  -6   1       76.68       66.70      6.46 o 
  -5  -6   1        3.17        0.47      3.46 o 
  -4  -6   1      908.00      933.10     29.82 o 
  -3  -6   1     1303.13     1288.11     45.65 o 
  -2  -6   1      458.62      409.18     14.31 o 
  -1  -6   1      463.64      498.65     10.17 o 
   0  -6   1     1870.10     1923.59     32.70 o 
   1  -6   1     1233.72     1283.00     51.08 o 
   2  -6   1       30.86       51.88      2.63 o 
   3  -6   1      279.83      233.57      5.68 o 
   4  -6   1     6822.29     7203.53    116.61 o 
   5  -6   1      830.83      862.61     16.28 o 
   6  -6   1     1221.34     1208.44     26.67 o 
   7  -6   1     1811.41     1903.77     70.17 o 
   8  -6   1        2.32        0.00      3.13 o 
   9  -6   1        0.02        0.59      1.02 o 
  10  -6   1        4.49        4.76      3.89 o 
  11  -6   1       57.57       68.26      9.74 o 
  -8  -5   1       57.15       67.33      7.34 o 
  -7  -5   1       84.65       80.24      7.20 o 
  -6  -5   1      530.75      522.81     16.62 o 
  -5  -5   1      392.79      347.77     12.30 o 
  -4  -5   1        9.31        3.29      3.13 o 
  -3  -5   1      934.16      960.06     23.62 o 
  -2  -5   1       70.25       59.77      3.46 o 
  -1  -5   1     1742.09     2150.55     36.02 o 
   0  -5   1      154.73      135.65      5.82 o 
   2  -5   1     4672.13     5012.68     81.30 o 
   3  -5   1     1174.91     1435.24     24.65 o 
   4  -5   1     2901.44     3073.93     50.81 o 
   5  -5   1     3051.12     3489.84     57.64 o 
   6  -5   1      171.31      163.99      6.79 o 
   7  -5   1        0.62        0.92      1.08 o 
   8  -5   1       56.83       71.21      4.99 o 
   9  -5   1       96.18       96.45      6.56 o 
  10  -5   1        0.14        0.00      5.91 o 
  11  -5   1      130.83      155.21     13.56 o 
  -9  -4   1       95.89       83.63     36.48 o 
  -8  -4   1      145.73      111.70     31.56 o 
  -7  -4   1      107.98      114.40     12.74 o 
  -6  -4   1       69.96       79.68      5.93 o 
  -5  -4   1      567.18      600.97     17.03 o 
  -4  -4   1      105.08      140.09      6.69 o 
  -3  -4   1      829.32     1028.02     18.20 o 
  -2  -4   1       12.83        6.56      1.42 o 
  -1  -4   1     5426.93     6086.74    127.88 o 
   0  -4   1     4175.79     3602.31     58.70 o 
   1  -4   1     3219.67     3223.73     79.01 o 
   2  -4   1     9476.87     9062.02    168.50 o 
   3  -4   1       25.71       33.04      2.52 o 
   5  -4   1        1.69        0.98      1.10 o 
   6  -4   1     1024.93     1010.08     22.44 o 
   7  -4   1      401.61      412.17     11.80 o 
   8  -4   1      396.82      370.16     11.34 o 
   9  -4   1     1207.08     1236.81     44.08 o 
  10  -4   1      244.08      198.25     14.35 o 
  11  -4   1        6.19        6.61      6.78 o 
 -10  -3   1        1.03        0.00      6.96 o 
  -9  -3   1       38.44       38.10      6.24 o 
  -8  -3   1       24.41       31.97      5.52 o 
  -7  -3   1      180.41      195.64     13.22 o 
  -6  -3   1      220.87      216.69      9.28 o 
  -5  -3   1      125.55      103.91      7.00 o 
  -4  -3   1     1574.76     1660.88     37.89 o 
  -3  -3   1     1346.91     1326.42     30.41 o 
  -2  -3   1     1675.09     2058.74     34.11 o 
  -1  -3   1    17789.02    15411.63    297.30 o 
   0  -3   1     4394.66     5771.17     92.85 o 
   1  -3   1     1870.37     1387.58     23.15 o 
   2  -3   1      244.61      307.23      5.99 o 
   3  -3   1     6659.60     7343.71    118.31 o 
   4  -3   1     4405.29     4922.57     95.88 o 
   5  -3   1     1526.27     1682.20     34.48 o 
   6  -3   1     2622.30     2680.64     53.88 o 
   7  -3   1     2784.33     3010.02     60.66 o 
   8  -3   1       57.76       62.32      5.96 o 
   9  -3   1      130.80      121.12     10.61 o 
  10  -3   1       20.74       19.39      7.04 o 
  11  -3   1       25.72       31.65      8.52 o 
 -10  -2   1       14.86       20.96      7.48 o 
  -9  -2   1        9.67       10.61      4.79 o 
  -8  -2   1       45.75       39.70      5.29 o 
  -7  -2   1       12.89       20.73      5.17 o 
  -6  -2   1     1868.61     1715.30     56.00 o 
  -5  -2   1       96.75       47.01     16.04 o 
  -4  -2   1     1605.93     1711.06     38.45 o 
  -3  -2   1     2371.63     2187.69     47.54 o 
   1  -2   1      996.38      928.65     15.67 o 
   2  -2   1     2566.71     3414.08     87.91 o 
   3  -2   1     6411.70     6477.66    123.89 o 
   4  -2   1    15587.77    17258.57    327.60 o 
   5  -2   1      273.50      364.10     19.91 o 
   6  -2   1        8.15        9.84      5.43 o 
   7  -2   1      814.15      785.23     54.04 o 
   8  -2   1       30.20       22.69      6.17 o 
   9  -2   1        7.24        7.74      5.13 o 
  10  -2   1       81.18      108.34     10.87 o 
  11  -2   1      245.89      237.21     16.26 o 
 -10  -1   1       58.02       64.69     10.52 o 
  -9  -1   1      328.98      294.77     23.30 o 
  -8  -1   1      256.91      275.33     23.82 o 
  -7  -1   1      465.26      515.60     15.68 o 
  -6  -1   1     2586.59     2586.26     57.30 o 
  -5  -1   1     2447.14     2579.95     56.50 o 
  -4  -1   1        0.10        1.08      1.87 o 
  -3  -1   1      195.20      139.32     12.17 o 
  -2  -1   1       35.06       16.73      5.09 o 
  -1  -1   1     7595.90     9283.29    236.42 o 
   1  -1   1    18719.58    21130.98    809.00 o 
   2  -1   1     1105.98      921.66     23.56 o 
   3  -1   1     6271.99     7156.50    114.83 o 
   4  -1   1     3466.89     3829.54     62.86 o 
   5  -1   1     1130.14     1216.56     21.25 o 
   6  -1   1      578.39      652.21     12.79 o 
   7  -1   1       16.03       11.71      3.02 o 
   8  -1   1      148.98      168.95     11.65 o 
   9  -1   1        5.97        3.65      5.30 o 
  10  -1   1        6.09        9.30      7.39 o 
  11  -1   1      104.23      113.82     12.96 o 
 -11   0   1       94.21      101.99     12.52 o 
 -10   0   1        0.86        0.26      6.87 o 
  -9   0   1       65.45       95.04     10.43 o 
  -8   0   1      446.28      435.02     14.32 o 
  -7   0   1        2.37        0.00      3.22 o 
  -6   0   1       42.53       52.82      4.24 o 
  -5   0   1      554.79      531.60     10.75 o 
  -4   0   1       87.73       74.49      2.65 o 
  -3   0   1      359.11      282.51     11.78 o 
  -2   0   1     3903.85     4362.56    126.86 o 
  -1   0   1    31442.37    27973.88    582.63 o 
   1   0   1     6271.51     8155.67    210.96 o 
   2   0   1     4094.33     3632.25     58.71 o 
   3   0   1     9772.81    10752.92    171.76 o 
   4   0   1     1719.81     1936.01     32.36 o 
   5   0   1      241.00      254.50      7.48 o 
   6   0   1     1641.25     1608.33     30.79 o 
   7   0   1      590.55      580.33     16.44 o 
   8   0   1      116.83       93.13     10.00 o 
   9   0   1      473.51      436.85     21.91 o 
  10   0   1       51.97       51.39      9.74 o 
  11   0   1        0.62        1.83      6.96 o 
 -11   1   1      296.94      305.20     19.39 o 
 -10   1   1      167.46      150.86     13.39 o 
  -9   1   1      118.92      132.25     11.65 o 
  -8   1   1       48.76       40.73      4.70 o 
  -7   1   1       68.56       92.84      5.84 o 
  -6   1   1      369.65      302.31     10.99 o 
  -5   1   1      397.88      346.78     20.10 o 
  -4   1   1    10883.04    12020.34    192.50 o 
  -3   1   1     1111.51      973.62     19.87 o 
  -2   1   1      199.24      250.94      8.87 o 
  -1   1   1     4548.78     4399.34    128.60 o 
   0   1   1     3431.42     3577.47    106.60 o 
   2   1   1      487.86      535.54     17.65 o 
   3   1   1      227.52      231.83      5.08 o 
   4   1   1      546.71      588.66     11.08 o 
   5   1   1      115.20      130.98      6.12 o 
   6   1   1     2984.13     2939.61     64.37 o 
   7   1   1      575.54      607.21     17.45 o 
   8   1   1        2.97        1.28      3.58 o 
   9   1   1        0.77        2.26      5.65 o 
  10   1   1        2.87        4.43      6.96 o 
 -11   2   1      124.00      110.78     12.43 o 
 -10   2   1        5.46        2.61      6.09 o 
  -9   2   1      159.43      138.95     11.56 o 
  -8   2   1        4.70        5.91      4.87 o 
  -7   2   1      699.56      682.97     17.78 o 
  -6   2   1     3158.97     3178.78     62.97 o 
  -5   2   1     7075.25     7439.53    142.79 o 
  -4   2   1     2264.47     2271.07     45.00 o 
  -2   2   1     1644.46     1813.47     38.23 o 
   1   2   1      706.07      589.95     13.60 o 
   2   2   1     2504.99     3266.91     68.87 o 
   4   2   1     5640.14     5278.77    155.47 o 
   5   2   1      181.93      193.46      7.71 o 
   6   2   1      190.87      209.40     12.87 o 
   7   2   1       17.86       15.64      3.92 o 
   8   2   1        5.39        6.34      4.02 o 
   9   2   1        7.95        4.35      5.83 o 
  10   2   1        8.64       12.87      7.74 o 
 -11   3   1        6.92        4.52      6.00 o 
 -10   3   1        0.92        0.00      5.65 o 
  -9   3   1     1164.36     1216.11     43.39 o 
  -8   3   1      517.57      484.89     13.18 o 
  -7   3   1      266.31      276.10     12.04 o 
  -6   3   1     2248.56     2274.93     45.99 o 
  -5   3   1       16.11        8.09      2.70 o 
  -4   3   1      586.07      753.45     16.55 o 
  -3   3   1     1562.96     1545.45     33.16 o 
  -2   3   1     1778.72     1681.72     35.67 o 
  -1   3   1     3702.17     3058.97     92.08 o 
   1   3   1     5940.79     6927.48    143.82 o 
   2   3   1     3607.91     3579.38     75.68 o 
   3   3   1      335.82      339.89     13.13 o 
   4   3   1      220.15      283.46      9.37 o 
   5   3   1        4.28        2.92      1.79 o 
   7   3   1        0.15        0.00      3.31 o 
   8   3   1      232.02      217.63     10.32 o 
   9   3   1      291.87      309.55     18.69 o 
 -12   4   1      121.04      117.73     12.96 o 
 -11   4   1      190.72      204.51     15.22 o 
 -10   4   1       41.12       45.39      8.26 o 
  -9   4   1      520.95      462.58     21.22 o 
  -8   4   1      679.08      714.28     17.67 o 
  -7   4   1       41.28       38.15     12.43 o 
  -6   4   1       96.81      122.45      5.37 o 
  -5   4   1        6.57        8.72      1.55 o 
  -4   4   1     1873.44     1976.69     33.23 o 
  -3   4   1      810.97      671.80     15.38 o 
  -2   4   1    10078.40    11544.34    238.63 o 
  -1   4   1    13475.05    12370.83    365.98 o 
   0   4   1       21.95       36.78      4.09 o 
   1   4   1     2359.31     2453.68     52.51 o 
   2   4   1      284.54      310.84     10.91 o 
   3   4   1        6.69        9.58      2.34 o 
   4   4   1       54.80       55.90      4.43 o 
   5   4   1      280.72      226.71      9.25 o 
   6   4   1      209.39      197.92      9.09 o 
   7   4   1      275.70      256.60     14.96 o 
   8   4   1       31.16       29.53      5.69 o 
   9   4   1       65.79       77.76      7.81 o 
 -12   5   1       84.62       91.65     11.83 o 
 -11   5   1      155.47      150.43     13.13 o 
 -10   5   1      212.85      225.99     14.61 o 
  -9   5   1       36.77       28.61      4.23 o 
  -8   5   1       17.25       15.73      7.65 o 
  -7   5   1       19.67       14.56      3.10 o 
  -6   5   1      233.68      245.42      6.46 o 
  -5   5   1      449.24      487.20     10.12 o 
  -4   5   1     2715.67     2599.03     55.31 o 
  -3   5   1     1751.20     1545.14     33.40 o 
  -1   5   1     1596.84     1668.78     53.21 o 
   0   5   1       18.33       21.82      1.80 o 
   1   5   1     2893.68     3183.67    100.39 o 
   2   5   1      234.74      286.99      9.08 o 
   3   5   1     1598.91     1583.55     36.42 o 
   4   5   1      813.77      798.16     21.06 o 
   5   5   1        3.35        7.33      3.59 o 
   6   5   1      223.52      210.05     10.39 o 
   7   5   1      144.14      154.74      8.97 o 
   8   5   1       14.17        7.64      7.74 o 
 -12   6   1        0.09        0.00      6.17 o 
 -11   6   1       30.92       35.74      8.00 o 
 -10   6   1       33.60        4.87      2.52 o 
  -9   6   1      142.26      129.14      7.28 o 
  -8   6   1        2.72        4.91      3.22 o 
  -7   6   1     1947.76     1911.03     59.43 o 
  -6   6   1     2056.21     2046.70     35.36 o 
  -5   6   1      705.91      680.61     13.30 o 
  -4   6   1     1065.77     1166.09     20.78 o 
  -3   6   1       18.34       15.16      2.92 o 
  -2   6   1      134.14      138.25      8.26 o 
  -1   6   1      389.98      439.08     10.79 o 
   0   6   1      421.00      366.91      9.80 o 
   1   6   1     1738.93     1793.12     59.04 o 
   2   6   1      331.84      338.74     10.54 o 
   3   6   1      127.89      105.55      9.30 o 
   4   6   1      421.56      440.64     13.99 o 
   5   6   1       41.90       42.67      5.09 o 
   6   6   1       10.46       12.43      4.49 o 
   7   6   1      214.64      197.39     10.73 o 
   8   6   1       82.61       93.03      8.18 o 
 -11   7   1       19.50       23.56      7.30 o 
 -10   7   1      108.91       90.65      6.89 o 
  -9   7   1      532.19      531.68     15.36 o 
  -8   7   1      639.42      666.88     17.37 o 
  -7   7   1       29.65       33.09      5.09 o 
  -6   7   1        2.49        3.13      1.93 o 
  -5   7   1       38.94       38.44      4.29 o 
  -4   7   1      199.71      168.65      6.73 o 
  -3   7   1       37.43       43.17      5.00 o 
  -2   7   1     1592.48     1597.31     52.69 o 
  -1   7   1      920.21      952.39     34.26 o 
   0   7   1      118.88      118.34      9.74 o 
   1   7   1      484.98      346.07     16.96 o 
   2   7   1      883.75      992.82     37.13 o 
   3   7   1      178.89      181.73     12.78 o 
   4   7   1      114.76       91.39     10.17 o 
   5   7   1        0.92        2.35      5.91 o 
   6   7   1      123.51      128.17     13.22 o 
   7   7   1       25.54       27.48      9.13 o 
 -11   8   1      222.64      241.55     15.30 o 
 -10   8   1      191.58      203.21     13.83 o 
  -9   8   1      307.54      340.16     16.61 o 
  -8   8   1       93.55       93.56      8.70 o 
  -7   8   1        1.08        2.70      4.43 o 
  -6   8   1       57.57       47.74      7.04 o 
  -5   8   1      804.67      762.09     19.03 o 
  -4   8   1     1265.58     1207.26     27.47 o 
  -3   8   1      908.34      827.38     20.24 o 
  -2   8   1      761.59      691.50     17.71 o 
  -1   8   1     1040.99     1023.95     24.13 o 
   0   8   1       22.51       17.21      3.39 o 
   1   8   1      121.62      138.09      6.58 o 
   2   8   1       31.82       32.26      7.04 o 
   3   8   1      510.99      476.15     23.22 o 
   4   8   1       15.46       12.17      7.39 o 
   5   8   1       40.28       35.91      8.52 o 
   6   8   1      221.63      261.81     18.69 o 
 -11   9   1        3.65        8.52      6.78 o 
 -10   9   1       47.85       54.78      8.78 o 
  -9   9   1        2.35        5.30      6.00 o 
  -8   9   1        1.25        0.00      5.04 o 
  -7   9   1       21.56       24.35      6.09 o 
  -6   9   1      337.35      302.59     15.22 o 
  -5   9   1        9.47       18.33      3.82 o 
  -4   9   1      988.09      974.59     25.78 o 
  -3   9   1      879.39      874.42     21.84 o 
  -2   9   1       49.88       31.58      9.61 o 
  -1   9   1       82.09       79.46      5.89 o 
   0   9   1       14.07       11.11      3.43 o 
   1   9   1        1.18        4.96      6.00 o 
   2   9   1      110.92      112.26     12.43 o 
   3   9   1      679.88      760.66     33.22 o 
   4   9   1      272.85      328.42     20.61 o 
   5   9   1        0.05        7.30      7.30 o 
 -10  10   1       46.58       45.39      8.96 o 
  -9  10   1      157.71      157.73     13.04 o 
  -8  10   1        1.72        1.57      6.00 o 
  -7  10   1      404.25      365.02     17.65 o 
  -6  10   1      807.99      760.66     27.74 o 
  -5  10   1       15.17       14.07      3.93 o 
  -4  10   1       22.82       23.11      4.24 o 
  -3  10   1        0.51        0.00      3.15 o 
  -2  10   1      680.66      644.66     27.82 o 
  -1  10   1        9.80        8.56      3.86 o 
   0  10   1      338.62      362.85     20.35 o 
   1  10   1      513.66      530.67     25.91 o 
   2  10   1      113.53      106.26     12.61 o 
   3  10   1       68.48       87.73     12.26 o 
   4  10   1       75.04       90.08     12.43 o 
 -10  11   1       96.26      138.60     13.04 o 
  -9  11   1      323.25      332.68     18.35 o 
  -8  11   1      230.66      243.20     15.39 o 
  -7  11   1        9.86        3.65      5.91 o 
  -6  11   1        1.06        0.00      4.61 o 
  -5  11   1       56.21       54.52      8.00 o 
  -4  11   1        6.69        5.11      3.99 o 
  -3  11   1      137.13      150.21      8.83 o 
  -2  11   1      560.44      577.04     43.61 o 
  -1  11   1      560.53      562.56     17.27 o 
   0  11   1        2.03        0.00      6.96 o 
   1  11   1      143.36      163.47     15.13 o 
   2  11   1       19.64       20.09      8.17 o 
   3  11   1       12.72       17.56      9.22 o 
  -9  12   1        0.71        2.17      6.87 o 
  -8  12   1       13.12       23.30      7.74 o 
  -7  12   1      187.78      181.47     13.56 o 
  -6  12   1        0.56        0.00      5.56 o 
  -5  12   1      272.02      253.99     15.22 o 
  -4  12   1      295.74      339.38     12.95 o 
  -3  12   1       48.09       59.03      6.42 o 
  -2  12   1       44.42       57.58      7.04 o 
  -1  12   1       69.75       95.91     11.48 o 
   0  12   1        0.01        2.43      7.22 o 
   1  12   1        0.12        2.87      7.30 o 
  -7  13   1      166.63      199.90     14.87 o 
  -6  13   1      147.92      152.51     13.04 o 
  -5  13   1        0.10        4.43      6.52 o 
  -4  13   1       60.73       62.43      9.30 o 
  -3  13   1        8.04        2.87      4.43 o 
  -2  13   1       11.80       21.22      8.52 o 
  -1  13   1        5.05        8.26      8.17 o 
   1 -13   2       12.17       14.00      8.70 o 
   2 -13   2       36.39       56.87     10.43 o 
   3 -13   2      110.28      151.64     12.61 o 
   4 -13   2       47.76       39.39      8.78 o 
   5 -13   2        9.21        7.39      7.13 o 
   6 -13   2       42.28       50.00      9.39 o 
   7 -13   2       41.72       49.91      9.56 o 
  -1 -12   2        5.49        5.13      7.83 o 
   0 -12   2      121.71      149.12     14.87 o 
   1 -12   2      141.46      136.17     14.17 o 
   2 -12   2        8.65        7.51      4.98 o 
   3 -12   2       71.78       72.43     10.17 o 
   4 -12   2      243.17      274.16     16.17 o 
   5 -12   2       84.90       81.47     10.09 o 
   6 -12   2       10.31       22.78      7.65 o 
   7 -12   2       58.40       72.52      9.83 o 
   8 -12   2       41.18       37.65      9.13 o 
   9 -12   2        5.36        0.09      6.96 o 
  -3 -11   2       14.41       16.69      9.04 o 
  -2 -11   2       67.64       97.39     12.26 o 
  -1 -11   2       18.77       17.83      8.52 o 
   0 -11   2       20.03       20.87      8.35 o 
   1 -11   2      152.83      192.90      9.69 o 
   2 -11   2      108.48      112.23      7.79 o 
   3 -11   2       55.22       38.02      5.44 o 
   4 -11   2        2.04        2.87      5.65 o 
   5 -11   2      110.30      100.17     10.00 o 
   6 -11   2       33.50       36.26      7.74 o 
   7 -11   2      249.33      239.29     15.22 o 
   8 -11   2      547.38      545.71     24.17 o 
   9 -11   2      276.32      299.46     17.74 o 
  10 -11   2        0.32        0.00      6.17 o 
  -4 -10   2       55.87       58.61     11.22 o 
  -3 -10   2        0.73        1.13      6.96 o 
  -2 -10   2      106.44      134.86     13.74 o 
  -1 -10   2       67.21       63.21      9.65 o 
   0 -10   2      247.06      177.73     14.00 o 
   1 -10   2       38.55       47.67      5.16 o 
   2 -10   2       54.24       75.05      6.00 o 
   3 -10   2      214.12      210.91      8.97 o 
   4 -10   2        0.06        0.00      4.17 o 
   5 -10   2      293.06      329.29     16.17 o 
   6 -10   2      517.12      519.28     21.65 o 
   7 -10   2       38.59       32.09      7.65 o 
   8 -10   2       11.76       17.65      7.30 o 
   9 -10   2       91.84       97.04     10.78 o 
  10 -10   2        2.92        0.00      6.09 o 
  -5  -9   2       50.27       49.91     10.26 o 
  -4  -9   2      103.60      125.56     13.83 o 
  -3  -9   2       23.95       14.17      8.26 o 
  -2  -9   2      143.38      132.43     12.17 o 
  -1  -9   2       19.65       14.87      6.78 o 
   0  -9   2        1.65        1.66      3.10 o 
   1  -9   2        4.11        9.75      3.41 o 
   3  -9   2     2227.64     2378.03     50.33 o 
   4  -9   2      642.85      627.84     16.74 o 
   5  -9   2        1.51        0.00      4.70 o 
   6  -9   2      355.03      368.85     16.96 o 
   7  -9   2       43.83       32.17      6.87 o 
   8  -9   2       23.70       26.96      7.04 o 
   9  -9   2       49.34       56.78      8.52 o 
  10  -9   2       14.16        9.74      6.52 o 
  11  -9   2       64.15       62.61      9.48 o 
  -6  -8   2       20.90       31.13      9.22 o 
  -5  -8   2        0.08        0.00      6.17 o 
  -4  -8   2       60.14       47.30      8.61 o 
  -3  -8   2        0.53        0.00      6.35 o 
  -2  -8   2      284.07      275.81     16.00 o 
  -1  -8   2        5.86       15.28      4.91 o 
   0  -8   2     1210.26     1154.72    109.39 o 
   1  -8   2     2150.48     2186.01     46.08 o 
   2  -8   2        0.62        0.00      4.17 o 
   3  -8   2      654.58      718.98     17.97 o 
   4  -8   2      263.64      290.37      9.47 o 
   5  -8   2       57.73       53.44      4.19 o 
   6  -8   2      135.68      129.68      6.69 o 
   7  -8   2       25.73       30.44      4.15 o 
   8  -8   2      767.84      791.50     21.74 o 
   9  -8   2        0.73        0.00      3.52 o 
  10  -8   2      196.38      208.05      9.91 o 
  11  -8   2      121.36      127.71      8.54 o 
  -7  -7   2       63.52       76.17     11.56 o 
  -6  -7   2        0.10        0.00      5.91 o 
  -5  -7   2        9.30       15.12      3.97 o 
  -4  -7   2        0.23        0.65      2.99 o 
  -3  -7   2      410.97      463.71     13.86 o 
  -2  -7   2     1193.05     1215.75     28.95 o 
  -1  -7   2      977.66      913.77     30.97 o 
   0  -7   2       62.88       66.98      4.58 o 
   1  -7   2      790.56      799.56     17.26 o 
   2  -7   2      624.79      626.41     12.48 o 
   3  -7   2      444.78      453.66      9.68 o 
   4  -7   2      459.73      469.30      9.93 o 
   5  -7   2      709.14      678.13     16.48 o 
   6  -7   2       20.47       17.14      3.23 o 
   7  -7   2      467.76      446.75     13.12 o 
   8  -7   2      353.46      360.42     11.83 o 
   9  -7   2       13.41       17.25      6.48 o 
  10  -7   2       21.73        5.67      8.83 o 
  11  -7   2        2.07        0.78      6.00 o 
  -8  -6   2       11.05       10.96      5.55 o 
  -7  -6   2      163.89      159.05     12.17 o 
  -6  -6   2       45.29       55.17      6.10 o 
  -5  -6   2      280.08      300.23     11.71 o 
  -4  -6   2      670.13      553.62     24.69 o 
  -3  -6   2       16.22       22.57      3.47 o 
  -2  -6   2      271.15      295.21      7.24 o 
  -1  -6   2      535.40      521.57     10.61 o 
   0  -6   2      106.96      123.04     13.18 o 
   1  -6   2     1096.99     1211.53     26.24 o 
   2  -6   2       17.71        8.15      1.52 o 
   3  -6   2     2570.09     2658.61     44.32 o 
   4  -6   2        6.41       29.56      3.83 o 
   5  -6   2     1751.31     1816.64     37.90 o 
   6  -6   2     2744.21     2899.86     58.68 o 
   7  -6   2      476.67      400.88     12.08 o 
   8  -6   2        0.24        0.39      2.05 o 
   9  -6   2        0.02        2.21      5.00 o 
  10  -6   2       56.46       72.44      6.20 o 
  11  -6   2        9.61        4.00      6.70 o 
  -8  -5   2       68.27       68.63      7.56 o 
  -7  -5   2      604.84      563.02     19.17 o 
  -6  -5   2      176.03      161.22      8.82 o 
  -5  -5   2       17.58       14.30      3.77 o 
  -4  -5   2      531.00      536.54     15.62 o 
  -3  -5   2      193.69      147.21     10.26 o 
  -2  -5   2       88.05       94.29      3.42 o 
  -1  -5   2        1.81        0.00      1.47 o 
   0  -5   2     3556.66     3727.21     60.94 o 
   1  -5   2       23.07       23.74      2.30 o 
   2  -5   2      924.25      848.62     15.34 o 
   3  -5   2     1311.47     1264.30     22.01 o 
   4  -5   2      667.20      697.72     16.21 o 
   5  -5   2      253.26      249.51      6.08 o 
   6  -5   2       38.51       51.23      5.56 o 
   7  -5   2      486.76      418.62     17.43 o 
   8  -5   2       12.16       16.17      3.47 o 
   9  -5   2        1.33        5.37      3.59 o 
  10  -5   2      403.88      420.76     21.48 o 
  11  -5   2      192.68      165.56     14.00 o 
  -9  -4   2       48.93       35.32     18.43 o 
  -8  -4   2       57.17       64.83      6.97 o 
  -7  -4   2        2.89        3.43      4.87 o 
  -6  -4   2       61.90       73.96      6.01 o 
  -5  -4   2      234.60      189.67      8.50 o 
  -4  -4   2       29.62       52.32      4.41 o 
  -3  -4   2     1459.47     1489.70     34.15 o 
  -2  -4   2     2054.19     1894.73     31.73 o 
  -1  -4   2      685.28      599.31     11.29 o 
   0  -4   2     1562.65     1470.98     29.86 o 
   1  -4   2     2689.88     3141.57     68.11 o 
   2  -4   2     5783.33     5603.66     90.34 o 
   4  -4   2      116.76       85.15      2.82 o 
   5  -4   2      214.91      273.72     11.13 o 
   6  -4   2      394.99      404.89     19.09 o 
   7  -4   2      242.82      234.43     12.65 o 
   8  -4   2     1070.32     1145.98     26.21 o 
   9  -4   2      275.10      221.73     14.52 o 
  10  -4   2        4.55        8.26      6.78 o 
  11  -4   2       48.25       63.39      9.39 o 
 -10  -3   2       41.71       39.91      9.39 o 
  -9  -3   2        2.55        3.90      4.59 o 
  -8  -3   2      206.38      187.90     13.39 o 
  -7  -3   2       17.65       21.67      4.30 o 
  -6  -3   2       16.38       12.13      3.63 o 
  -5  -3   2      778.15      752.57     19.94 o 
  -4  -3   2      310.89      244.14      8.72 o 
  -3  -3   2      952.91      849.81     20.52 o 
  -2  -3   2     7860.15     7591.44    121.90 o 
   2  -3   2     1211.49     1015.30     17.38 o 
   4  -3   2     1094.72     1343.03     27.86 o 
   5  -3   2     3639.39     3902.00     76.69 o 
   6  -3   2     3597.09     3591.96     71.16 o 
   7  -3   2      273.46      287.66     16.39 o 
   8  -3   2      424.63      458.08     27.13 o 
   9  -3   2       53.06       58.00      8.52 o 
  10  -3   2        3.16        2.70      6.09 o 
  11  -3   2       55.90       51.04      9.65 o 
 -10  -2   2        4.36        2.26      6.70 o 
  -9  -2   2       55.54       54.52      6.26 o 
  -8  -2   2      181.42      172.99      9.25 o 
  -7  -2   2      448.48      399.54     19.30 o 
  -6  -2   2        1.56        3.79      2.93 o 
  -5  -2   2     3067.43     2970.46     65.00 o 
  -4  -2   2     4561.33     4766.07    100.99 o 
  -2  -2   2      990.27      755.53     17.61 o 
  -1  -2   2    11520.52    11386.80    336.50 o 
   3  -2   2    14322.86    14345.75    272.36 o 
   4  -2   2      432.95      492.71     11.86 o 
   5  -2   2     3509.95     3934.95     64.36 o 
   6  -2   2     1114.72     1075.46     19.41 o 
   7  -2   2      587.16      573.45     16.87 o 
   8  -2   2        3.28        0.35      4.17 o 
   9  -2   2       48.62       57.39      8.00 o 
  10  -2   2      312.35      275.64     16.78 o 
  11  -2   2        7.83       10.43      7.39 o 
 -10  -1   2       91.72      101.21     11.91 o 
  -9  -1   2        3.60        7.04      4.64 o 
  -8  -1   2      776.97      810.47     22.66 o 
  -7  -1   2     5053.65     4695.57    215.03 o 
  -6  -1   2     1001.96     1055.24     44.65 o 
  -5  -1   2        1.58        9.91      3.74 o 
  -4  -1   2      855.43      943.62     22.38 o 
  -3  -1   2       11.63       20.01      2.74 o 
  -2  -1   2      514.73      445.14     16.13 o 
   0  -1   2    21032.09    24548.19    511.17 o 
   1  -1   2     5614.73     7683.51    245.07 o 
   2  -1   2     6679.21     7854.08    149.93 o 
   3  -1   2     8843.35     9935.25    159.22 o 
   4  -1   2     6769.51     7830.17    125.87 o 
   5  -1   2       37.40       35.28      2.30 o 
   6  -1   2       50.14       51.89      4.82 o 
   7  -1   2      209.84      230.93     19.91 o 
   8  -1   2        1.72        2.61      4.78 o 
   9  -1   2      242.52      218.95     14.43 o 
  10  -1   2      445.46      439.19     22.87 o 
  11  -1   2       55.65       59.13      9.74 o 
 -11   0   2        9.57        2.87      7.48 o 
 -10   0   2      344.66      305.20     18.52 o 
  -9   0   2      883.16      870.02     24.16 o 
  -8   0   2      238.16      275.06     11.09 o 
  -7   0   2      316.69      304.62     10.94 o 
  -6   0   2        1.75        2.94      2.65 o 
  -5   0   2      248.60      309.47      6.78 o 
  -4   0   2      710.45      682.93     14.60 o 
  -3   0   2      569.47      769.61     25.13 o 
  -2   0   2      120.60      136.69      4.36 o 
   0   0   2    19843.66    21557.75    628.23 o 
   1   0   2     2138.78     2040.60     33.37 o 
   2   0   2     2136.89     1959.54     32.18 o 
   3   0   2      920.36      845.96     14.81 o 
   4   0   2      476.71      505.18      9.77 o 
   5   0   2      277.03      272.78      6.36 o 
   6   0   2       25.98       36.46      2.63 o 
   7   0   2     1832.61     1713.75     53.56 o 
   8   0   2     1451.76     1464.27     50.61 o 
   9   0   2      378.67      343.72     18.78 o 
  10   0   2       43.50       53.04      8.96 o 
  11   0   2       18.41       24.26      8.61 o 
 -11   1   2       28.27       37.56      9.30 o 
 -10   1   2       33.71       13.48      6.96 o 
  -9   1   2        5.32        8.17      5.91 o 
  -8   1   2       20.54       20.78      5.91 o 
  -7   1   2       35.17       49.48      4.44 o 
  -6   1   2      370.06      268.68      7.69 o 
  -5   1   2     5268.36     6328.04    121.75 o 
  -4   1   2     6509.95     6504.79    189.64 o 
  -3   1   2      135.08      114.60      6.00 o 
  -1   1   2    11274.94    11287.33    330.24 o 
   0   1   2     1891.70     1361.77     29.01 o 
   1   1   2     1142.61     1478.44     43.82 o 
   2   1   2       47.24       45.65      4.87 o 
   3   1   2      180.32      223.26      6.76 o 
   4   1   2     1807.06     1931.84     32.53 o 
   5   1   2     3017.35     3074.35     51.04 o 
   6   1   2      305.99      362.51     11.46 o 
   7   1   2       62.50       53.81      5.00 o 
   8   1   2       36.26       38.00      7.56 o 
   9   1   2       35.23       36.87      7.65 o 
  10   1   2        4.13        0.00      6.61 o 
 -11   2   2       94.69       96.08     11.56 o 
 -10   2   2       67.98       67.30      9.39 o 
  -9   2   2       55.61       67.82      8.87 o 
  -8   2   2      583.66      546.32     22.96 o 
  -7   2   2       87.57       71.72      4.37 o 
  -6   2   2       29.52       18.15      2.69 o 
  -5   2   2     1397.80     1348.43     27.99 o 
  -4   2   2     3216.10     2484.39     74.34 o 
  -3   2   2     1534.02     1614.87     48.61 o 
  -2   2   2      231.72      161.73      6.26 o 
   0   2   2      205.24      190.52      6.30 o 
   1   2   2     6787.96     7287.24    150.78 o 
   2   2   2     5068.44     4158.54     87.16 o 
   3   2   2     3221.66     3354.87     99.56 o 
   4   2   2      561.09      629.03     16.17 o 
   5   2   2      582.67      651.43     17.25 o 
   6   2   2       22.21       28.49      4.70 o 
   7   2   2      180.30      181.80      8.36 o 
   8   2   2       47.84       42.47     10.91 o 
   9   2   2       44.27       40.52      8.70 o 
  10   2   2       90.73       94.43     11.30 o 
 -11   3   2       11.78        7.65      6.70 o 
 -10   3   2      355.70      338.85     18.78 o 
  -9   3   2      164.95      144.34     11.39 o 
  -8   3   2      234.49      217.47     13.13 o 
  -7   3   2      417.42      436.30     11.63 o 
  -6   3   2      990.08     1026.38     22.48 o 
  -5   3   2       12.15        0.00      3.35 o 
  -4   3   2       10.14       20.35      2.96 o 
  -3   3   2        6.42        8.38      2.48 o 
  -2   3   2      369.63      313.72      7.66 o 
  -1   3   2      176.33      174.69      7.74 o 
   0   3   2      245.38      219.19      6.00 o 
   2   3   2       86.97       97.43      4.26 o 
   3   3   2     1620.22     1928.23     42.58 o 
   4   3   2      325.06      252.35     35.65 o 
   5   3   2       33.95       14.45      6.00 o 
   6   3   2       46.14       40.90      4.67 o 
   7   3   2      106.79      134.50      7.71 o 
   8   3   2      335.87      321.67     12.66 o 
   9   3   2        0.13        0.00      6.61 o 
 -12   4   2        3.24        0.00      7.04 o 
 -11   4   2        0.13        7.39      6.61 o 
 -10   4   2      141.11      153.12     12.43 o 
  -9   4   2      502.14      591.36     24.96 o 
  -8   4   2      194.10      166.85      6.96 o 
  -7   4   2       23.99       36.35      4.70 o 
  -6   4   2      137.75      132.50      5.64 o 
  -5   4   2     1608.41     1640.93     33.84 o 
  -4   4   2      422.06      354.70      9.34 o 
  -3   4   2     2322.37     2248.74     47.77 o 
  -2   4   2     7755.22     7150.05    148.83 o 
  -1   4   2     1214.85     1373.23     43.82 o 
   1   4   2       63.17       36.22      2.78 o 
   2   4   2       63.53       82.63      4.32 o 
   3   4   2        0.04        6.73      2.28 o 
   4   4   2      368.75      313.46     10.48 o 
   5   4   2     1106.14     1127.14     27.96 o 
   6   4   2        2.34        1.16      1.26 o 
   7   4   2      145.62      138.48      8.36 o 
   8   4   2      335.35      330.51     13.28 o 
   9   4   2        0.86        0.00      6.00 o 
 -12   5   2       95.41       98.52     11.48 o 
 -11   5   2       55.38       43.82      8.61 o 
 -10   5   2      111.99       89.04      9.83 o 
  -9   5   2        7.72        0.99      2.30 o 
  -8   5   2       80.67       69.53     10.35 o 
  -7   5   2       21.68       14.02      2.48 o 
  -6   5   2     1117.25     1212.92     21.94 o 
  -5   5   2     5581.08     5573.77     90.67 o 
  -4   5   2     2551.56     2677.65     56.93 o 
  -3   5   2        5.14        1.92      1.35 o 
  -2   5   2        8.30        4.35      2.43 o 
  -1   5   2        1.82        0.00      2.52 o 
   0   5   2     2565.90     2281.79     48.96 o 
   1   5   2       24.78       36.63      3.05 o 
   2   5   2     3020.61     3074.57     66.28 o 
   3   5   2     1064.19     1066.49     25.84 o 
   4   5   2       18.43       25.22      3.92 o 
   5   5   2      532.93      522.96     29.26 o 
   6   5   2      216.88      224.56     10.07 o 
   7   5   2        0.02        4.35      4.03 o 
   8   5   2        0.43        0.65      3.97 o 
 -12   6   2        6.22       11.13      7.22 o 
 -11   6   2       58.92        6.26      2.61 o 
 -10   6   2       38.30       41.56      7.65 o 
  -9   6   2      132.42      131.32      7.22 o 
  -8   6   2      959.35     1001.10     23.45 o 
  -7   6   2     3828.40     3595.23    158.12 o 
  -6   6   2      986.51     1002.16     18.80 o 
  -5   6   2      140.26      148.64      4.75 o 
  -4   6   2      602.37      613.30     16.00 o 
  -3   6   2        9.68        5.71      1.22 o 
  -2   6   2        0.24        0.61      2.78 o 
  -1   6   2     1183.92     1033.60     35.74 o 
   0   6   2     3842.41     4241.74    284.77 o 
   1   6   2      801.62      781.85     19.48 o 
   2   6   2     1799.71     1739.11     39.42 o 
   3   6   2     1291.60     1411.83     39.56 o 
   4   6   2      180.01      124.45      7.13 o 
   5   6   2       12.96       22.32      4.20 o 
   6   6   2      113.03      131.45     10.61 o 
   7   6   2      164.30      160.08     14.26 o 
   8   6   2        2.36        0.00      6.87 o 
 -11   7   2      154.88      161.21     12.78 o 
 -10   7   2      686.41      744.19     20.02 o 
  -9   7   2      155.29      152.80      7.93 o 
  -8   7   2      130.50      110.87      6.58 o 
  -7   7   2      101.55      106.31      6.07 o 
  -6   7   2       99.97       88.53      4.20 o 
  -5   7   2       23.65       29.10      4.22 o 
  -4   7   2      586.31      604.93     22.78 o 
  -3   7   2     1735.96     1810.69     58.61 o 
  -2   7   2     3230.63     3459.65    107.39 o 
  -1   7   2      264.29      241.03     13.39 o 
   0   7   2      828.92      841.17     31.74 o 
   1   7   2      716.61      714.14     28.52 o 
   2   7   2       53.87       73.13      8.70 o 
   3   7   2      114.32      143.99     11.74 o 
   4   7   2       94.94       92.00      9.83 o 
   5   7   2       98.42       94.60     11.04 o 
   6   7   2       29.10       35.39      8.43 o 
   7   7   2      198.29      248.25     18.17 o 
 -11   8   2       14.30       19.65      7.39 o 
 -10   8   2       73.76       75.13      9.13 o 
  -9   8   2      298.72      291.20     15.13 o 
  -8   8   2       14.20       11.39      5.30 o 
  -7   8   2      189.79      168.34     11.22 o 
  -6   8   2      935.55      989.33     23.62 o 
  -5   8   2     1274.82     1272.21     28.87 o 
  -4   8   2        2.80        2.16      2.70 o 
  -3   8   2     1656.74     1615.22     53.91 o 
  -2   8   2     2209.87     2320.14     75.30 o 
  -1   8   2       91.03       73.91      8.35 o 
   0   8   2       70.67       64.69      8.26 o 
   1   8   2      194.45      194.34     13.13 o 
   2   8   2      921.26      842.83     33.82 o 
   3   8   2        9.16       12.87      6.96 o 
   4   8   2       71.36      101.82     11.30 o 
   5   8   2      300.03      295.03     19.22 o 
   6   8   2       15.09       11.04      8.26 o 
 -11   9   2        2.51        7.65      6.87 o 
 -10   9   2        3.02        0.00      5.83 o 
  -9   9   2       62.02       70.69      8.96 o 
  -8   9   2      168.77      186.34     12.35 o 
  -7   9   2      121.69      103.91      9.74 o 
  -6   9   2       15.69       19.30      6.26 o 
  -5   9   2     1090.04     1111.80     26.42 o 
  -4   9   2      299.20      289.51     10.30 o 
  -3   9   2       45.87       62.75      5.32 o 
  -2   9   2       10.82        7.58      3.29 o 
  -1   9   2      629.86      598.84     25.82 o 
   0   9   2       82.27       63.30      8.43 o 
   1   9   2      110.57      103.82     10.70 o 
   2   9   2      809.52      872.39     36.00 o 
   3   9   2      165.50      165.21     14.69 o 
   4   9   2        8.06        5.22      7.30 o 
   5   9   2       59.47       57.82     10.09 o 
 -10  10   2        9.96        7.74      6.87 o 
  -9  10   2       38.61       42.43      8.35 o 
  -8  10   2      570.32      473.19     20.52 o 
  -7  10   2      553.75      552.23     22.96 o 
  -6  10   2      124.41      105.65      9.91 o 
  -5  10   2       13.82        6.60      3.53 o 
  -4  10   2        6.15       19.24      4.26 o 
  -3  10   2       94.14      111.88      7.13 o 
  -2  10   2       37.28       34.09      7.74 o 
  -1  10   2      364.68      431.64     17.13 o 
   0  10   2      602.52      601.36     17.32 o 
   1  10   2      101.88       84.60     10.96 o 
   2  10   2       50.51       61.56     10.61 o 
   3  10   2       88.05       98.60     12.26 o 
   4  10   2        0.15        0.96      7.48 o 
 -10  11   2       68.76       73.56     10.43 o 
  -9  11   2      111.93      117.30     11.65 o 
  -8  11   2        1.04        0.00      5.91 o 
  -7  11   2        0.54        4.09      6.09 o 
  -6  11   2       57.41       39.91      7.48 o 
  -5  11   2       48.53       44.61      5.50 o 
  -4  11   2      356.58      403.82     13.89 o 
  -3  11   2      679.45      728.11     20.33 o 
  -2  11   2      302.61      294.64     21.04 o 
  -1  11   2        0.12        0.00      4.09 o 
   0  11   2      204.88      196.34     16.00 o 
   1  11   2       61.58       51.56     10.09 o 
   2  11   2        2.51        0.00      7.83 o 
  -9  12   2        3.98        6.70      6.70 o 
  -8  12   2       40.03       42.35      8.61 o 
  -7  12   2        6.99        2.52      5.91 o 
  -6  12   2      228.81      241.81     15.30 o 
  -5  12   2      334.46      392.50     19.65 o 
  -4  12   2       29.99       38.68      5.89 o 
  -3  12   2       53.92       50.55      6.28 o 
  -2  12   2      111.28      122.80      8.58 o 
  -1  12   2        0.33        0.00      6.87 o 
   0  12   2        0.36        2.61      6.87 o 
   1  12   2       16.13       11.74      8.70 o 
  -7  13   2       97.02      112.34     11.74 o 
  -6  13   2        4.23        1.22      6.09 o 
  -5  13   2      100.26       88.69     10.61 o 
  -4  13   2       62.12       59.71      6.83 o 
  -3  13   2        1.71        0.00      1.60 o 
  -2  13   2        0.09        4.43      7.74 o 
  -1  13   2       52.85       74.17     11.91 o 
   1 -13   3       58.43       77.56     11.91 o 
   2 -13   3       74.57       76.26     11.30 o 
   3 -13   3        9.25        4.26      6.61 o 
   4 -13   3       11.16       23.39      7.91 o 
   5 -13   3      137.30      164.17     14.09 o 
   6 -13   3       93.37      106.69     12.00 o 
   7 -13   3        0.31        0.00      6.35 o 
  -1 -12   3      102.23      116.34     13.83 o 
   0 -12   3       51.48       61.82     10.96 o 
   1 -12   3       67.97       51.13     10.09 o 
   2 -12   3      356.53      390.08     14.32 o 
   3 -12   3      277.26        2.26      1.48 o 
   4 -12   3       66.94       63.74      9.48 o 
   5 -12   3       18.04       15.74      7.13 o 
   6 -12   3       46.91       49.21      9.13 o 
   7 -12   3        1.99        1.04      6.35 o 
   8 -12   3       77.61      104.95     11.56 o 
  -3 -11   3       56.43       62.26     11.39 o 
  -2 -11   3        0.65        0.00      7.56 o 
  -1 -11   3      103.95      126.08     13.74 o 
   0 -11   3      210.20      221.64     16.35 o 
   1 -11   3       99.00      114.31      7.98 o 
   2 -11   3       35.43       24.82      4.96 o 
   3 -11   3       10.99        1.48      7.43 o 
   4 -11   3       67.45       70.87      8.70 o 
   5 -11   3       23.59       17.65      6.61 o 
   6 -11   3      824.36      872.74     31.91 o 
   7 -11   3      978.77     1004.38     35.48 o 
   8 -11   3      146.42      115.12     11.91 o 
   9 -11   3        3.07        3.57      6.96 o 
  -4 -10   3       46.70       57.04     10.70 o 
  -3 -10   3      237.67      257.38     17.91 o 
  -2 -10   3      221.23      244.68     17.48 o 
  -1 -10   3      127.64      105.73     11.30 o 
   0 -10   3       80.19       65.13      9.30 o 
   1 -10   3       33.68       44.16      5.05 o 
   2 -10   3        0.94        0.37      3.28 o 
   3 -10   3      180.70      164.09     11.39 o 
   4 -10   3      677.65      745.79     26.69 o 
   5 -10   3      459.77      446.76     19.30 o 
   6 -10   3       34.65       29.30      7.39 o 
   7 -10   3       28.43       42.26      8.35 o 
   8 -10   3       42.70       58.34      9.04 o 
   9 -10   3       27.47       25.48      7.65 o 
  10 -10   3       10.32        1.83      6.70 o 
  -5  -9   3       58.42       61.39     10.26 o 
  -4  -9   3        0.43        0.00      7.22 o 
  -3  -9   3       86.18       79.30     11.13 o 
  -2  -9   3        0.09        1.13      6.09 o 
  -1  -9   3      113.49      105.99     11.13 o 
   0  -9   3       23.12       34.35      4.29 o 
   1  -9   3     1086.39     1115.09     26.22 o 
   2  -9   3     1685.44     1796.34     59.82 o 
   3  -9   3       81.81       65.71      5.87 o 
   4  -9   3      130.09      137.65     10.52 o 
   5  -9   3      851.06      902.39     30.43 o 
   6  -9   3      869.76      875.26     30.35 o 
   7  -9   3        5.33       13.74      6.00 o 
   8  -9   3       88.84       88.17      9.22 o 
   9  -9   3      108.75      109.65     10.61 o 
  10  -9   3        7.45        9.65      6.43 o 
  11  -9   3        9.80       13.04      7.30 o 
  -6  -8   3        0.07        0.00      7.13 o 
  -5  -8   3        1.14        0.00      6.43 o 
  -4  -8   3        8.16        6.97      3.63 o 
  -3  -8   3        0.26        0.43      3.57 o 
  -2  -8   3      179.64      198.80      8.23 o 
  -1  -8   3      738.14      717.69     18.81 o 
   0  -8   3      589.45      518.67     22.98 o 
   1  -8   3       26.52       24.97      5.82 o 
   2  -8   3      895.63      877.35     35.78 o 
   3  -8   3      198.61      173.11     10.59 o 
   4  -8   3       90.29       81.93      3.99 o 
   5  -8   3      167.68      176.90      7.17 o 
   6  -8   3       36.32       43.81      4.41 o 
   7  -8   3      189.62      206.95      9.61 o 
   8  -8   3       13.74       24.82      4.74 o 
   9  -8   3      245.28      250.97     10.36 o 
  10  -8   3      248.40      228.32     18.56 o 
  11  -8   3       46.05       32.22      6.17 o 
  -7  -7   3       16.44       12.63      4.62 o 
  -6  -7   3       11.45       10.30      4.18 o 
  -5  -7   3        3.12        5.27      3.60 o 
  -4  -7   3      356.77      368.58     12.57 o 
  -3  -7   3     1219.07     1115.64     27.62 o 
  -2  -7   3      515.95      575.61     16.08 o 
  -1  -7   3      180.87      175.95      8.52 o 
   0  -7   3     1912.78     1998.65     34.51 o 
   1  -7   3     1770.12     1931.50     37.31 o 
   2  -7   3      275.73      282.13      7.03 o 
   3  -7   3        7.25        1.56      3.09 o 
   4  -7   3     1150.00     1226.29     22.11 o 
   5  -7   3       10.10       13.49      2.86 o 
   6  -7   3      421.35      431.87     12.33 o 
   7  -7   3     2296.36     2202.90     46.46 o 
   8  -7   3      253.13      228.45      9.35 o 
   9  -7   3        9.98        9.14      3.73 o 
  10  -7   3       10.06       22.05      4.60 o 
  11  -7   3        1.36        5.65      6.61 o 
  -8  -6   3       24.59       26.96      9.48 o 
  -7  -6   3      110.36      111.73     12.87 o 
  -6  -6   3      310.14      286.77     17.30 o 
  -5  -6   3      462.17      401.76     28.61 o 
  -4  -6   3       85.03       90.44      9.30 o 
  -3  -6   3      755.24      812.07     20.88 o 
  -2  -6   3      595.71      567.05     15.75 o 
  -1  -6   3       28.00       29.64      3.26 o 
   0  -6   3      241.14      263.20      8.57 o 
   1  -6   3       69.08       48.27      4.69 o 
   2  -6   3        9.37        5.91      1.52 o 
   3  -6   3      120.41      101.51      3.94 o 
   4  -6   3     2236.27     2084.41     43.12 o 
   5  -6   3     4486.32     4477.65     88.05 o 
   6  -6   3      402.73      396.04     11.62 o 
   7  -6   3       30.72       33.82      5.30 o 
   8  -6   3        0.85        0.00      2.55 o 
   9  -6   3        5.82        0.00      3.34 o 
  10  -6   3        9.57       11.42      4.32 o 
  11  -6   3      199.86      194.42     15.30 o 
  -8  -5   3      438.28      446.79     16.79 o 
  -7  -5   3       47.22       59.01      6.85 o 
  -6  -5   3       55.13       47.48      5.69 o 
  -5  -5   3      408.44      390.92     13.40 o 
  -4  -5   3      273.06      212.95     13.30 o 
  -3  -5   3      112.14      169.75     11.39 o 
  -2  -5   3      245.02      180.48      4.98 o 
  -1  -5   3     1600.34     1583.09     27.19 o 
   0  -5   3        4.26        7.06      1.70 o 
   2  -5   3     9192.65     9376.01    150.68 o 
   3  -5   3      881.40      858.01     15.56 o 
   4  -5   3      227.16      190.69      4.89 o 
   5  -5   3      309.18      290.49      8.79 o 
   6  -5   3       91.87       70.87      6.35 o 
   7  -5   3      393.22      421.72     21.13 o 
   8  -5   3      331.34      362.35     11.53 o 
   9  -5   3      749.19      715.71     18.84 o 
  10  -5   3      465.65      427.80     21.65 o 
  11  -5   3        9.07        8.61      7.30 o 
  -9  -4   3        5.09        4.61      5.19 o 
  -8  -4   3      147.69      135.85     10.52 o 
  -7  -4   3      317.07      326.09     26.61 o 
  -6  -4   3       66.89       67.71      5.99 o 
  -5  -4   3       84.70      107.08      8.91 o 
  -4  -4   3     1444.01     1262.35     30.26 o 
  -3  -4   3     1521.06     1705.59     34.79 o 
  -2  -4   3      995.99     1004.86     21.46 o 
  -1  -4   3     7185.39     7798.07    125.42 o 
   0  -4   3     2024.99     2290.06     38.03 o 
   1  -4   3     4493.99     3950.10     64.41 o 
   2  -4   3        5.28        9.51      3.25 o 
   3  -4   3        0.59        8.29      6.26 o 
   4  -4   3     1163.68     1195.24     34.17 o 
   5  -4   3       80.91      157.04      6.01 o 
   6  -4   3     1148.24     1201.85     26.38 o 
   7  -4   3     1525.00     1520.56     32.81 o 
   8  -4   3       16.02       11.49      3.46 o 
   9  -4   3      114.10      126.60      7.22 o 
  10  -4   3      188.43      190.69     14.52 o 
  11  -4   3       34.96       41.82      9.04 o 
 -10  -3   3       69.69       80.12      8.74 o 
  -9  -3   3       43.45       53.13      9.39 o 
  -8  -3   3      108.58      101.06     11.22 o 
  -7  -3   3       30.70       22.86      4.45 o 
  -6  -3   3      130.88      121.16      9.65 o 
  -5  -3   3       14.57       18.96      3.53 o 
  -4  -3   3     2787.40     2635.48     69.34 o 
  -3  -3   3     1888.54     1747.00     39.18 o 
  -2  -3   3      903.82      851.98     16.07 o 
   1  -3   3        3.57        1.03      0.63 o 
   2  -3   3      790.88      856.63     17.98 o 
   3  -3   3     1404.41     1427.65     29.22 o 
   4  -3   3     4948.19     5529.93    106.91 o 
   5  -3   3      172.00      261.19     10.74 o 
   6  -3   3       18.98       53.70      4.11 o 
   7  -3   3      674.81      673.77     16.65 o 
   8  -3   3      153.36      167.71      7.48 o 
   9  -3   3        5.30        8.00      6.00 o 
  10  -3   3      100.37      101.13     11.30 o 
  11  -3   3      136.23      153.73     13.91 o 
 -10  -2   3       16.16       12.75      5.46 o 
  -9  -2   3      102.88      115.07      8.55 o 
  -8  -2   3       84.05       74.26      9.56 o 
  -7  -2   3      581.94      557.71     41.17 o 
  -6  -2   3     2625.18     2502.62     56.34 o 
  -5  -2   3     1546.81     1601.02     37.06 o 
  -4  -2   3      392.72      344.79     15.74 o 
  -3  -2   3        4.20       11.45      2.12 o 
  -2  -2   3      727.97      597.08     10.84 o 
   0  -2   3     1798.40     2467.42     51.94 o 
   1  -2   3     1769.71     1904.78     31.37 o 
   2  -2   3     2169.90     1705.54     33.93 o 
   4  -2   3     5931.86     6221.62    100.58 o 
   5  -2   3      521.45      514.93     10.18 o 
   6  -2   3      404.13      385.55      9.02 o 
   7  -2   3       47.89       45.81      4.07 o 
   8  -2   3       73.26       68.43      7.91 o 
   9  -2   3       24.08       25.56      7.04 o 
  10  -2   3       48.55       47.39      9.04 o 
  11  -2   3      208.15      231.47     16.78 o 
 -10  -1   3        9.45        5.83      7.13 o 
  -9  -1   3      578.34      569.39     38.52 o 
  -8  -1   3      929.16      847.63     26.65 o 
  -7  -1   3        1.08        1.08      4.26 o 
  -6  -1   3      473.76      465.37     19.65 o 
  -5  -1   3      571.47      471.89     13.56 o 
  -4  -1   3     1890.48     2049.84     45.18 o 
  -3  -1   3      533.04      721.56     17.39 o 
  -2  -1   3     2798.37     2342.52     54.95 o 
  -1  -1   3    12340.86    14307.14    259.39 o 
   0  -1   3     3067.60     2989.65     74.82 o 
   2  -1   3      869.55     1074.43     18.24 o 
   3  -1   3      829.78     1050.95     20.69 o 
   4  -1   3      813.75      922.81     16.42 o 
   5  -1   3      537.79      497.78      9.98 o 
   6  -1   3      545.13      521.53     15.21 o 
   7  -1   3      441.45      493.73     13.11 o 
   8  -1   3       90.52      111.30     10.87 o 
   9  -1   3      717.98      770.31     31.48 o 
  10  -1   3       73.94       66.34     10.35 o 
  11  -1   3        2.60        5.30      7.48 o 
 -11   0   3      157.74      169.99     15.30 o 
 -10   0   3      248.14      216.60     15.91 o 
  -9   0   3      177.97      194.46     22.82 o 
  -8   0   3      295.98      295.94     11.68 o 
  -7   0   3      140.84      119.32      7.13 o 
  -6   0   3      162.97      203.76      8.13 o 
  -5   0   3       29.17       26.71      2.06 o 
  -4   0   3      978.26     1064.89     71.13 o 
  -3   0   3      906.38      812.59     20.22 o 
  -1   0   3    14595.58    15922.65    461.89 o 
   2   0   3     2858.71     2561.68     41.93 o 
   3   0   3      216.04      275.53      5.91 o 
   4   0   3      556.66      590.91     11.28 o 
   5   0   3      124.24      144.71      4.46 o 
   6   0   3     2722.75     2663.91     44.80 o 
   7   0   3     2428.20     2568.04     57.09 o 
   8   0   3      208.08      214.86     14.69 o 
   9   0   3      115.44      117.30     12.00 o 
  10   0   3       27.76       22.87      8.09 o 
 -11   1   3      114.69      116.43     12.87 o 
 -10   1   3       86.61       91.47     11.04 o 
  -9   1   3       66.55       68.52      8.61 o 
  -8   1   3       22.87       25.30      6.26 o 
  -7   1   3        6.77        3.74      4.17 o 
  -6   1   3     1480.06     1596.58     32.90 o 
  -5   1   3     2633.17     2547.61     77.82 o 
  -3   1   3     4173.75     4179.96    122.34 o 
  -1   1   3     6888.66     7505.00    216.34 o 
   0   1   3     5467.69     6772.04    166.30 o 
   2   1   3     4667.26     4848.09    101.06 o 
   3   1   3      552.03      653.09     15.74 o 
   4   1   3     3413.67     3505.54     74.63 o 
   5   1   3     1642.28     1819.83     40.83 o 
   6   1   3      408.51      361.59     18.83 o 
   7   1   3       53.17       56.53      5.05 o 
   8   1   3       13.71       12.87      6.26 o 
   9   1   3        0.29        0.43      6.17 o 
  10   1   3       15.55       16.87      8.09 o 
 -11   2   3       20.05       31.48      8.52 o 
 -10   2   3        0.27        0.00      5.39 o 
  -9   2   3      255.54      253.55     15.39 o 
  -8   2   3       25.49       22.61      5.56 o 
  -7   2   3       24.69       29.46      3.04 o 
  -6   2   3     2846.90     2905.31     57.88 o 
  -5   2   3     2382.01     2587.43     78.43 o 
  -3   2   3      367.00      343.20     12.26 o 
  -2   2   3     1852.54     1504.18     44.61 o 
  -1   2   3    13172.54    13690.94    283.39 o 
   0   2   3       20.44        8.24      1.91 o 
   1   2   3    14556.63    13748.54    284.74 o 
   2   2   3    13993.32    14367.69    413.46 o 
   3   2   3     1031.77     1135.84     76.87 o 
   4   2   3      545.43      493.63     13.34 o 
   5   2   3      121.35      106.83      5.79 o 
   6   2   3      644.47      563.49     16.11 o 
   7   2   3       85.59       93.01      6.38 o 
   8   2   3      181.37      204.08     14.43 o 
   9   2   3      193.58      191.38     14.78 o 
  10   2   3       25.53       21.56      8.17 o 
 -11   3   3       47.99       40.61      8.35 o 
 -10   3   3       91.65      114.78     11.65 o 
  -9   3   3     1202.24     1110.90     40.26 o 
  -8   3   3      487.72      457.72     20.26 o 
  -7   3   3       49.90       39.23      3.48 o 
  -6   3   3       37.76       17.85      6.61 o 
  -5   3   3      968.64     1097.68     35.56 o 
  -4   3   3     3200.40     3057.75     90.52 o 
  -2   3   3     4954.90     4982.17    103.47 o 
  -1   3   3    10218.04    11048.32    186.43 o 
   0   3   3     5283.79     6700.82    138.97 o 
   1   3   3     1599.16     1685.70     36.59 o 
   2   3   3     1403.30     1133.06     29.61 o 
   3   3   3      240.37      215.44      7.39 o 
   4   3   3      292.80      274.16     12.78 o 
   5   3   3      882.75      857.57     21.97 o 
   6   3   3      420.24      468.08     31.61 o 
   7   3   3       17.01       10.83      3.93 o 
   8   3   3       20.68       29.33      5.31 o 
   9   3   3      279.23      317.64     19.39 o 
 -11   4   3       27.95       57.21      9.56 o 
 -10   4   3      338.35      353.98     18.78 o 
  -9   4   3        0.03        0.00      4.87 o 
  -8   4   3        1.68        1.72      3.09 o 
  -7   4   3       12.14       10.51      2.61 o 
  -6   4   3      145.56      122.25      8.00 o 
  -5   4   3     1060.41     1029.51     33.30 o 
  -4   4   3     4945.62     5391.97    112.54 o 
  -3   4   3     1358.92     1416.32     30.82 o 
  -2   4   3       23.99       17.24      1.46 o 
   0   4   3     1763.46     1509.26     32.84 o 
   1   4   3      699.42      610.22     14.88 o 
   2   4   3      100.01       63.03      3.95 o 
   3   4   3     1604.21     1652.46     37.46 o 
   4   4   3     1079.09     1034.02     25.39 o 
   5   4   3       68.09       40.73     13.39 o 
   7   4   3      560.02      518.36     16.81 o 
   8   4   3       22.74       17.76      5.07 o 
   9   4   3       12.86        7.74      6.96 o 
 -12   5   3        9.50        2.87      7.13 o 
 -11   5   3        6.65        8.70      6.52 o 
 -10   5   3        0.14        0.52      5.13 o 
  -9   5   3       10.90       10.97      6.61 o 
  -8   5   3        1.57        5.14      3.04 o 
  -7   5   3     2528.84     2728.87     55.47 o 
  -6   5   3     3227.43     3486.23     74.50 o 
  -5   5   3      810.14      807.78     19.20 o 
  -4   5   3     1216.33     1443.13     31.78 o 
  -3   5   3     2592.74     2698.85     57.74 o 
  -2   5   3      474.30      416.59     16.35 o 
  -1   5   3     1447.13     1796.25     57.48 o 
   0   5   3     3991.56     3969.16     83.59 o 
   1   5   3     3084.17     3173.75     67.82 o 
   2   5   3        9.05        4.92      2.31 o 
   3   5   3      432.10      378.41     11.81 o 
   4   5   3      862.08      839.71     21.88 o 
   5   5   3      249.41      234.56     18.48 o 
   6   5   3        1.67        0.00      3.61 o 
   7   5   3        0.04        0.00      2.78 o 
   8   5   3        3.53        0.00      4.48 o 
 -11   6   3        0.09        0.00      2.87 o 
 -10   6   3      112.97      117.56     10.87 o 
  -9   6   3      408.63      432.38     13.18 o 
  -8   6   3      272.12      194.39      8.18 o 
  -7   6   3       45.47       44.51      4.69 o 
  -6   6   3      410.99      415.02      9.52 o 
  -5   6   3      704.81      633.10     15.66 o 
  -4   6   3      337.52      345.74      9.27 o 
  -3   6   3       45.00       37.65      4.78 o 
  -2   6   3     1236.36     1102.99     37.56 o 
  -1   6   3     2423.76     2449.79     77.56 o 
   0   6   3       16.93       13.74      4.26 o 
   1   6   3     3833.15     3856.15    120.08 o 
   2   6   3     2271.13     2244.61    162.95 o 
   3   6   3      171.40      166.69      7.49 o 
   4   6   3       55.89       52.90      5.52 o 
   5   6   3        3.44       10.00      6.00 o 
   6   6   3       52.28       62.00      9.39 o 
   7   6   3       42.47       43.65      9.39 o 
 -11   7   3      254.52      255.03     15.83 o 
 -10   7   3       81.33       67.08      6.20 o 
  -9   7   3      430.53      363.26     11.89 o 
  -8   7   3      202.84      215.61      8.69 o 
  -7   7   3        2.64        3.15      2.86 o 
  -6   7   3      501.13      500.08     13.85 o 
  -5   7   3      393.90      401.63     17.04 o 
  -4   7   3      573.52      652.14     24.61 o 
  -3   7   3      278.27      268.33     13.30 o 
  -2   7   3     1133.53     1170.11     40.69 o 
  -1   7   3     3367.96     3452.78    108.08 o 
   0   7   3      628.40      539.28     22.69 o 
   1   7   3       82.86       92.78      9.65 o 
   2   7   3      187.55      165.30     11.74 o 
   3   7   3        0.54        0.00      4.43 o 
   4   7   3       46.07       56.43      8.70 o 
   5   7   3       12.25        5.04      6.17 o 
   6   7   3      240.09      288.59     18.52 o 
   7   7   3       15.98       21.82      8.61 o 
 -10   8   3      125.55      150.86     12.00 o 
  -9   8   3        1.35        0.70      5.22 o 
  -8   8   3        0.33        0.00      4.70 o 
  -7   8   3        5.31        1.30      4.52 o 
  -6   8   3       72.04       60.19      5.48 o 
  -5   8   3      454.27      449.72     19.22 o 
  -4   8   3     2144.97     2123.63     68.78 o 
  -3   8   3     1858.42     1883.99     62.17 o 
  -2   8   3       71.48       71.82      7.91 o 
  -1   8   3      153.45      139.91     11.04 o 
   0   8   3       11.70       12.26      5.65 o 
   1   8   3       11.01       13.13      5.83 o 
   2   8   3       17.87       19.30      6.87 o 
   3   8   3      588.27      614.06     27.82 o 
   4   8   3      184.83      178.43     14.61 o 
   5   8   3       12.85        8.78      7.39 o 
   6   8   3       79.40       77.65     11.48 o 
 -11   9   3       12.20       14.61      7.30 o 
 -10   9   3        9.13        5.30      6.17 o 
  -9   9   3       90.55       92.43      9.65 o 
  -8   9   3        0.11        0.00      5.56 o 
  -7   9   3      234.05      222.68     13.39 o 
  -6   9   3     1501.77     1532.12     34.72 o 
  -5   9   3      214.98      208.15      8.93 o 
  -4   9   3      487.38      486.24     21.74 o 
  -3   9   3      483.09      454.85     20.87 o 
  -2   9   3       62.06       58.17      8.09 o 
  -1   9   3       40.97       41.91      7.30 o 
   0   9   3        5.58       11.22      6.43 o 
   1   9   3      118.74      115.04     11.13 o 
   2   9   3      144.52      163.12     14.09 o 
   3   9   3       46.46       41.91      9.04 o 
   4   9   3      226.38      242.16     17.65 o 
   5   9   3       10.58        9.65      8.00 o 
 -10  10   3       38.65       34.35      8.26 o 
  -9  10   3      525.30      501.54     21.74 o 
  -8  10   3      404.33      414.50     19.65 o 
  -7  10   3        1.08        5.65      5.91 o 
  -6  10   3       66.11       53.65      7.83 o 
  -5  10   3       46.23       48.35      5.25 o 
  -4  10   3       30.72       27.76      4.46 o 
  -3  10   3       11.19       16.17      6.61 o 
  -2  10   3      574.82      630.66     28.09 o 
  -1  10   3      270.81      286.59     17.83 o 
   0  10   3        4.06        9.30      7.30 o 
   1  10   3      429.45      479.45     24.96 o 
   2  10   3      121.36      122.86     12.61 o 
   3  10   3        3.87       11.56      7.74 o 
   4  10   3       15.12       21.65      8.78 o 
 -10  11   3       11.19       16.26      7.39 o 
  -9  11   3        3.15        0.52      6.09 o 
  -8  11   3       74.86       72.17      9.83 o 
  -7  11   3       39.03       33.48      7.83 o 
  -6  11   3        0.15        1.30      5.13 o 
  -5  11   3      140.14      157.14      8.73 o 
  -4  11   3      109.93      121.87     10.52 o 
  -3  11   3       93.57       92.50      7.13 o 
  -2  11   3      101.84      112.34     12.26 o 
  -1  11   3      440.42      456.20     20.61 o 
   0  11   3       88.36      103.04     12.26 o 
   1  11   3        0.00        0.00      6.78 o 
   2  11   3       18.09       19.74      8.87 o 
  -8  12   3       11.81        2.70      6.70 o 
  -7  12   3      218.25      220.68     15.22 o 
  -6  12   3      141.29      147.82     12.52 o 
  -5  12   3        0.08        0.00      4.14 o 
  -4  12   3      128.83      127.65      8.82 o 
  -3  12   3      131.89      150.58      9.33 o 
  -2  12   3        3.53        0.92      4.11 o 
  -1  12   3        1.99        0.00      6.87 o 
   0  12   3       40.83       42.61     10.43 o 
   1  12   3       24.01       25.91      9.65 o 
  -7  13   3        6.63        6.52      6.87 o 
  -6  13   3       90.34      105.91     11.65 o 
  -5  13   3       15.94       25.39      7.83 o 
  -4  13   3        9.74        7.57      4.94 o 
  -3  13   3       20.56        7.45      8.78 o 
  -2  13   3       28.52       24.69      9.04 o 
   1 -13   4       41.35       66.87     11.48 o 
   3 -13   4      102.12      117.04     11.22 o 
   4 -13   4      151.84      183.03     13.65 o 
   5 -13   4      105.55       84.78     10.70 o 
   6 -13   4        1.66        0.00      6.26 o 
  -1 -12   4        1.77        3.22      7.39 o 
   0 -12   4      104.97      107.04     13.22 o 
   1 -12   4      314.85      343.11     20.69 o 
   2 -12   4       70.24       86.00      7.25 o 
   3 -12   4        6.86        1.57      1.30 o 
   4 -12   4       19.41       21.48      7.22 o 
   5 -12   4        0.00        0.00      5.30 o 
   6 -12   4        0.46        3.65      6.09 o 
   7 -12   4      146.22      154.77     13.04 o 
   8 -12   4      109.86      124.25     12.35 o 
  -3 -11   4        0.15       10.52      8.87 o 
  -2 -11   4       69.14       70.61     11.56 o 
  -1 -11   4       87.31       98.26     12.35 o 
   0 -11   4       59.40       55.65     10.00 o 
   1 -11   4       27.40       15.83      7.22 o 
   2 -11   4      115.46      121.30      7.85 o 
   3 -11   4       47.75       58.61      8.26 o 
   4 -11   4        1.84        2.17      5.48 o 
   5 -11   4      157.17      180.43     12.61 o 
   6 -11   4      317.43      287.03     16.09 o 
   7 -11   4        0.47        0.00      5.83 o 
   8 -11   4       55.79       75.47     10.43 o 
   9 -11   4      162.31      168.17     14.00 o 
  -4 -10   4      170.95      186.51     16.69 o 
  -3 -10   4       48.87       74.34     11.83 o 
  -2 -10   4       13.16        0.96      7.22 o 
  -1 -10   4       56.79       78.60     10.70 o 
   0 -10   4        0.00        2.96      5.91 o 
   1 -10   4       43.62       57.40      5.41 o 
   2 -10   4      100.69      120.44      8.04 o 
   3 -10   4      724.59      744.43     19.66 o 
   4 -10   4      403.03      345.46     16.61 o 
   5 -10   4        0.31        0.00      5.13 o 
   6 -10   4      232.36      263.29     14.87 o 
   7 -10   4       32.18       24.69      7.13 o 
   8 -10   4        0.97        2.96      6.61 o 
   9 -10   4        0.10        0.61      6.43 o 
  10 -10   4        0.58        0.43      6.43 o 
  -5  -9   4        4.87        7.22      8.17 o 
  -4  -9   4       49.56       51.65     10.17 o 
  -3  -9   4        6.66        0.00      6.78 o 
  -2  -9   4      204.35      207.73     15.13 o 
  -1  -9   4      111.35      124.34     11.74 o 
   0  -9   4       76.66       82.53      5.74 o 
   1  -9   4      629.65      560.80     15.59 o 
   2  -9   4       61.59       66.52      7.83 o 
   3  -9   4      467.23      454.73     13.42 o 
   4  -9   4      570.48      521.02     20.61 o 
   5  -9   4      287.36      271.46     14.35 o 
   6  -9   4      261.90      255.03     14.17 o 
   7  -9   4       46.67       47.56      7.74 o 
   8  -9   4      175.73      200.51     13.48 o 
   9  -9   4        0.61        0.00      5.83 o 
  10  -9   4       73.21       79.56      9.91 o 
  -6  -8   4        5.61        4.52      5.09 o 
  -5  -8   4        5.37        3.77      3.71 o 
  -4  -8   4        9.01       10.42      3.96 o 
  -3  -8   4      252.92      280.53     10.78 o 
  -2  -8   4      485.13      444.05     15.35 o 
  -1  -8   4      378.13      385.75     12.26 o 
   0  -8   4      636.74      609.11     20.25 o 
   1  -8   4      438.96      407.24      9.62 o 
   2  -8   4        4.53        0.00      2.56 o 
   3  -8   4      148.57      167.12      9.57 o 
   4  -8   4      333.52      312.93      9.69 o 
   5  -8   4       17.05       16.81      3.22 o 
   6  -8   4       54.59       69.11      5.20 o 
   7  -8   4       65.75       81.84      6.04 o 
   8  -8   4     1018.22     1018.73     39.61 o 
   9  -8   4       71.65       73.95      6.24 o 
  10  -8   4        6.42       15.03      4.70 o 
  11  -8   4        6.53        2.79      3.13 o 
  -7  -7   4       41.97       43.04      9.65 o 
  -6  -7   4        0.63        1.07      3.61 o 
  -5  -7   4       62.55       65.29      5.89 o 
  -4  -7   4      749.32      688.59     19.36 o 
  -3  -7   4        8.87        8.62      3.53 o 
  -2  -7   4      569.58      576.21     16.05 o 
  -1  -7   4      965.23      920.58     17.56 o 
   0  -7   4      405.10      420.05      9.57 o 
   1  -7   4       79.74       92.42      6.43 o 
   2  -7   4        3.33        8.00      1.92 o 
   3  -7   4     1267.05     1304.86     26.20 o 
   4  -7   4        5.56       12.08      2.82 o 
   5  -7   4     1840.87     1805.99     50.35 o 
   6  -7   4     1195.89     1114.55     25.53 o 
   7  -7   4      149.99      143.21      7.45 o 
   8  -7   4       79.76       76.23      5.87 o 
   9  -7   4       23.91       12.87      8.91 o 
  10  -7   4        0.31        0.00      3.80 o 
  11  -7   4       11.42        8.70      6.96 o 
  -8  -6   4       33.33       46.57      8.74 o 
  -7  -6   4      349.28      381.53     15.78 o 
  -6  -6   4       11.57       17.75      4.46 o 
  -5  -6   4        8.54        0.96      1.70 o 
  -4  -6   4      829.80      836.20     22.03 o 
  -3  -6   4      711.51      629.62     17.13 o 
  -2  -6   4      155.21      197.83      5.77 o 
  -1  -6   4       66.38       47.20      4.30 o 
   0  -6   4      829.17      835.92     15.75 o 
   1  -6   4        1.98        7.33      1.70 o 
   2  -6   4       22.61       37.37      2.45 o 
   3  -6   4     4436.81     4231.79     83.42 o 
   4  -6   4     1015.05     1027.14     18.71 o 
   5  -6   4       31.11       36.93      3.82 o 
   6  -6   4      421.04      428.29     12.26 o 
   7  -6   4      103.46       83.04      7.83 o 
   8  -6   4       26.97       32.94      6.17 o 
   9  -6   4      110.09      123.52     11.13 o 
  10  -6   4      247.78      252.17     18.83 o 
  11  -6   4       83.20      101.65     11.30 o 
  -8  -5   4        1.44        5.22      8.26 o 
  -7  -5   4      309.37      334.16     20.09 o 
  -6  -5   4      114.52       98.86     10.96 o 
  -5  -5   4      183.93      153.84      7.72 o 
  -4  -5   4      163.23      165.72      7.40 o 
  -3  -5   4       84.82       45.56      6.26 o 
  -2  -5   4     1169.33     1427.78     24.97 o 
  -1  -5   4      123.97      159.12      4.82 o 
   0  -5   4     4509.54     4533.47     74.01 o 
   1  -5   4     2658.89     2233.95     48.12 o 
   2  -5   4     2351.27     2426.93     40.52 o 
   3  -5   4      272.46      210.82      5.30 o 
   4  -5   4      463.37      460.04      9.22 o 
   5  -5   4      522.26      560.75     19.48 o 
   6  -5   4       61.97       53.24      5.96 o 
   7  -5   4      364.06      393.20     24.78 o 
   8  -5   4      458.15      405.80     12.49 o 
   9  -5   4      121.80      118.42      7.37 o 
  10  -5   4      172.08      170.69     14.00 o 
  11  -5   4      174.48      188.16     15.22 o 
  -9  -4   4       71.90       73.93      9.00 o 
  -8  -4   4      226.42      234.37     11.49 o 
  -7  -4   4       16.16       15.14      4.61 o 
  -6  -4   4      138.39      122.43      7.79 o 
  -5  -4   4       53.40       51.91      7.65 o 
  -4  -4   4      322.43      273.81     12.56 o 
  -3  -4   4     1949.08     2135.41     36.06 o 
  -2  -4   4     3746.72     3481.01     86.69 o 
  -1  -4   4     3099.80     3285.96     64.96 o 
   0  -4   4      119.59       99.01      3.99 o 
   1  -4   4      955.50      906.74     31.09 o 
   3  -4   4      239.98      271.94      7.04 o 
   4  -4   4      753.72      717.15     16.56 o 
   5  -4   4     1022.01     1033.12     22.95 o 
   6  -4   4      950.16      846.95     19.89 o 
   7  -4   4       41.70       54.66      4.63 o 
   8  -4   4      622.78      663.12     23.35 o 
   9  -4   4      434.57      422.54     13.34 o 
  10  -4   4       13.58       13.04      6.35 o 
  11  -4   4        1.63        0.00      6.61 o 
  -9  -3   4        1.47        1.25      4.49 o 
  -8  -3   4       56.92       44.35      6.02 o 
  -7  -3   4       18.41       16.50      4.36 o 
  -6  -3   4       41.10       39.22      8.17 o 
  -5  -3   4     1769.53     1767.82     41.08 o 
  -4  -3   4     3170.24     2993.76     94.00 o 
  -3  -3   4        3.03        3.76      2.15 o 
  -2  -3   4     1522.37     1627.53     27.62 o 
  -1  -3   4     5985.87     6435.17    103.66 o 
   0  -3   4      353.86      446.80      8.69 o 
   3  -3   4     1704.65     1746.20     35.50 o 
   4  -3   4      960.74     1063.02     22.98 o 
   5  -3   4     3774.91     3850.76     76.01 o 
   6  -3   4     2018.00     2014.21     41.72 o 
   7  -3   4      463.72      459.30     16.04 o 
   8  -3   4       56.91       52.83      4.76 o 
   9  -3   4        5.47        0.96      5.56 o 
  10  -3   4       17.50       28.35      7.83 o 
  11  -3   4        1.22        0.00      6.52 o 
 -10  -2   4        0.51        3.49      5.23 o 
  -9  -2   4       85.55       80.69     10.61 o 
  -8  -2   4      204.55      199.21     10.02 o 
  -7  -2   4     1217.29     1226.97     31.04 o 
  -6  -2   4      735.93      648.82     45.00 o 
  -5  -2   4      384.32      461.68     13.89 o 
  -4  -2   4     3947.26     4304.44     91.92 o 
  -3  -2   4     1549.57     1738.28     38.49 o 
  -2  -2   4       11.61        7.98      1.30 o 
   2  -2   4        1.96        5.02      1.44 o 
   3  -2   4     4386.00     4621.71     89.73 o 
   4  -2   4     2343.18     2333.93     38.92 o 
   5  -2   4      310.26      356.36     10.55 o 
   6  -2   4       71.66       62.65      4.18 o 
   7  -2   4       52.23       64.68      5.13 o 
   8  -2   4       11.77       12.96      5.56 o 
   9  -2   4      263.18      262.07     16.09 o 
  10  -2   4      534.02      539.19     25.82 o 
  11  -2   4       47.57       55.04     10.00 o 
 -10  -1   4      145.50      166.71     10.30 o 
  -9  -1   4      163.48      157.76      9.62 o 
  -8  -1   4      318.93      342.24     17.91 o 
  -6  -1   4      403.79      294.14     32.22 o 
  -5  -1   4      481.99      476.16     13.74 o 
  -4  -1   4       19.04       15.58      2.57 o 
  -3  -1   4      538.75      449.28     17.13 o 
  -2  -1   4      973.50     1070.55     48.95 o 
  -1  -1   4     4094.44     4988.00     95.67 o 
   0  -1   4    89310.23    82912.49   4926.05 o 
   1  -1   4     2983.79     3976.51     76.62 o 
   2  -1   4      320.96      278.15     11.83 o 
   4  -1   4        8.14        3.88      1.43 o 
   5  -1   4     2121.45     2131.86     36.15 o 
   6  -1   4      223.83      245.09      6.89 o 
   7  -1   4      829.43      862.47     20.30 o 
   8  -1   4      894.13      882.65     33.65 o 
   9  -1   4       42.67       35.91      8.35 o 
  10  -1   4      121.18      127.12     12.26 o 
  11  -1   4        5.71        4.96      7.22 o 
 -11   0   4       19.24       26.00      8.78 o 
 -10   0   4       60.98       57.74      9.83 o 
  -9   0   4      388.08      351.81     19.13 o 
  -8   0   4       78.40       64.87      8.17 o 
  -7   0   4      169.58      143.85      7.61 o 
  -6   0   4      162.41      173.38     10.78 o 
  -5   0   4      560.68      584.62     15.65 o 
  -3   0   4     1023.48      940.65     30.52 o 
  -2   0   4     1287.69     1579.74     47.56 o 
   0   0   4     2863.12     2334.66     68.69 o 
   1   0   4      209.45      188.04      4.27 o 
   2   0   4     1505.91     1284.08     21.93 o 
   3   0   4       29.71       25.79      2.29 o 
   4   0   4      842.95      959.29     17.29 o 
   5   0   4     4828.01     4799.86     78.57 o 
   6   0   4      959.64      997.86     18.59 o 
   7   0   4       97.38      109.65     10.70 o 
   8   0   4      417.69      406.24     20.26 o 
   9   0   4      326.18      331.20     18.61 o 
  10   0   4        8.41       10.17      6.61 o 
 -11   1   4       19.92       22.87      7.65 o 
 -10   1   4        2.63        1.30      5.74 o 
  -9   1   4        8.87        6.17      5.30 o 
  -8   1   4       18.40       18.43      5.48 o 
  -7   1   4      152.96      176.43     11.04 o 
  -6   1   4        5.51        3.57      3.91 o 
  -5   1   4     7581.42     7824.81    228.51 o 
  -4   1   4      819.74      896.56     29.65 o 
  -3   1   4        2.16       13.65      2.61 o 
  -2   1   4      588.48      823.78     25.56 o 
  -1   1   4     4056.65     5052.35    146.34 o 
   1   1   4      243.66      314.42     11.13 o 
   2   1   4      911.57      905.20     29.35 o 
   3   1   4     2665.35     2639.37     56.53 o 
   4   1   4     1121.34     1302.90     29.70 o 
   5   1   4      546.80      528.37     14.48 o 
   6   1   4       60.04       68.36      5.05 o 
   7   1   4       29.65       26.33      3.92 o 
   8   1   4       52.57       53.13      8.43 o 
   9   1   4        8.19        3.83      6.43 o 
  10   1   4       24.50       29.91      8.87 o 
 -11   2   4        0.30        1.39      6.70 o 
 -10   2   4      210.13      223.73     15.39 o 
  -9   2   4       11.60        6.52      5.22 o 
  -8   2   4      310.59      366.94     18.00 o 
  -7   2   4       90.83       86.49      4.82 o 
  -6   2   4      607.20      580.93     22.09 o 
  -5   2   4      170.17      219.38     10.78 o 
  -3   2   4      187.31      198.34      8.43 o 
  -2   2   4      413.32      415.02     13.65 o 
   0   2   4     6630.32     6865.26    142.26 o 
   1   2   4     4713.29     4367.00     91.27 o 
   3   2   4      752.48      698.67     17.21 o 
   4   2   4     1537.59     1687.11     37.99 o 
   5   2   4      109.75      120.93      6.08 o 
   6   2   4      236.94      222.15      9.10 o 
   7   2   4       12.24       13.15      3.77 o 
   8   2   4      166.73      128.78     11.91 o 
   9   2   4        4.48        5.83      6.96 o 
  10   2   4       10.60       11.13      7.74 o 
 -11   3   4        2.31        5.56      6.96 o 
 -10   3   4      255.40      278.42     16.96 o 
  -9   3   4      325.80      272.33     16.00 o 
  -8   3   4      165.60      169.47     11.74 o 
  -7   3   4        0.79        0.45      2.17 o 
  -6   3   4        2.73        0.00      0.70 o 
  -5   3   4      782.42      775.79     26.35 o 
  -4   3   4       11.18        5.39      2.35 o 
  -3   3   4      626.99      639.70     14.96 o 
  -2   3   4     7354.78     6836.71    141.58 o 
  -1   3   4     3376.24     4033.14     84.22 o 
   0   3   4     1859.46     1804.53     38.74 o 
   1   3   4     5718.93     5963.82    142.82 o 
   2   3   4      787.39      824.86     19.60 o 
   4   3   4      246.34      198.68     26.78 o 
   5   3   4      885.51      902.90     22.93 o 
   6   3   4       44.66       45.35      4.86 o 
   7   3   4      202.30      192.21      9.38 o 
   8   3   4      542.39      620.58     27.48 o 
   9   3   4       36.85       35.91      8.96 o 
 -11   4   4       53.55       60.34      9.65 o 
 -10   4   4       42.25       44.17      8.26 o 
  -9   4   4       52.50       56.00      7.91 o 
  -7   4   4        0.22        0.97      2.34 o 
  -6   4   4      449.64      455.37     17.91 o 
  -5   4   4     3699.28     3748.67    111.04 o 
  -4   4   4     3729.41     3501.96     74.03 o 
  -3   4   4      700.25      700.49     16.27 o 
  -2   4   4     2422.14     2408.85     51.06 o 
  -1   4   4     3257.93     3694.07     77.56 o 
   0   4   4     2158.98     2361.12     50.40 o 
   1   4   4        7.19        5.77      1.67 o 
   2   4   4       54.75       54.53      3.89 o 
   3   4   4      300.05      261.91      8.94 o 
   4   4   4        1.62        2.48      2.95 o 
   5   4   4     1057.28     1035.51     36.17 o 
   6   4   4      713.72      698.44     21.56 o 
   7   4   4       55.40       40.81      5.41 o 
   8   4   4       71.62       83.30     10.26 o 
 -11   5   4        6.66        8.43      6.61 o 
 -10   5   4        0.03        1.39      2.17 o 
  -9   5   4       73.00       79.07      6.09 o 
  -8   5   4      238.68      235.54      8.83 o 
  -7   5   4     2244.86     2089.02     65.56 o 
  -6   5   4      747.68      821.06     20.22 o 
  -5   5   4     1706.81     1685.69     37.36 o 
  -4   5   4     2904.26     2854.23     60.88 o 
  -3   5   4     3531.48     4322.17     90.52 o 
  -2   5   4     1408.82     1500.36     48.61 o 
  -1   5   4     1844.52     1973.64     62.87 o 
   0   5   4      250.53      394.94     10.40 o 
   1   5   4       39.34       50.73      3.47 o 
   2   5   4     3427.84     3603.99     77.48 o 
   3   5   4     2315.96     2364.10     52.71 o 
   4   5   4     1284.38     1261.61     30.64 o 
   5   5   4       19.50       21.67      4.26 o 
   6   5   4        9.87       25.56      6.26 o 
   7   5   4       13.02        6.36      4.29 o 
   8   5   4        5.67        2.94      4.78 o 
 -11   6   4      275.05      291.98     17.56 o 
 -10   6   4      453.08      410.50     20.26 o 
  -9   6   4      486.36      492.94     14.55 o 
  -8   6   4      369.64      331.23     10.96 o 
  -7   6   4      943.52     1052.47     20.17 o 
  -6   6   4      885.56      899.87     21.80 o 
  -5   6   4        5.11        3.07      1.88 o 
  -4   6   4        0.24        0.70      2.96 o 
  -3   6   4      918.35      958.65     33.30 o 
  -2   6   4     1142.13     1175.42     40.08 o 
  -1   6   4     1207.89     1295.50     44.00 o 
   0   6   4     3589.55     3831.89    118.95 o 
   1   6   4     3196.19     3156.27     99.65 o 
   2   6   4       83.90       82.87      9.22 o 
   3   6   4      122.91      128.78     10.78 o 
   4   6   4      114.47      122.25     10.43 o 
   5   6   4       41.99       44.35      7.56 o 
   6   6   4       58.51       57.91      9.13 o 
   7   6   4      194.45      153.56     13.48 o 
 -10   7   4      286.10      238.68     13.91 o 
  -9   7   4      362.07      404.76     18.17 o 
  -8   7   4      119.75      124.69     10.17 o 
  -7   7   4      511.32      557.16     19.09 o 
  -6   7   4      733.74      753.27     28.00 o 
  -5   7   4      569.84      551.97     22.00 o 
  -4   7   4       43.89       57.21      6.26 o 
  -3   7   4     1715.63     1679.22     55.48 o 
  -2   7   4     5284.77     5603.19    170.77 o 
  -1   7   4      361.72      325.72     16.00 o 
   0   7   4      201.16      190.60     12.52 o 
   1   7   4      433.10      439.98     20.69 o 
   2   7   4       97.63      111.39     10.70 o 
   3   7   4       38.12       17.39      6.43 o 
   4   7   4       10.42       20.43      6.96 o 
   5   7   4      129.18      148.51     12.69 o 
   6   7   4       33.71       39.91      9.13 o 
 -10   8   4        0.03        0.00      5.30 o 
  -9   8   4       14.08       15.74      6.43 o 
  -8   8   4      128.15      121.04     10.43 o 
  -7   8   4        2.23        2.65      3.20 o 
  -6   8   4      156.85      144.43     10.00 o 
  -5   8   4     1349.71     1315.50     45.13 o 
  -4   8   4      286.70      264.59     14.00 o 
  -3   8   4        1.61        1.65      3.91 o 
  -2   8   4      674.92      565.01     23.82 o 
  -1   8   4      214.50      208.34     13.48 o 
   0   8   4      132.33      130.08     11.39 o 
   1   8   4       41.00       55.48      8.09 o 
   2   8   4      816.92      838.65     34.35 o 
   3   8   4      376.98      347.98     19.91 o 
   4   8   4        7.17        0.00      5.48 o 
   5   8   4      149.03      165.21     14.61 o 
   6   8   4       18.54       19.39      8.43 o 
 -11   9   4       76.37       83.73     10.26 o 
 -10   9   4       13.56       14.09      6.52 o 
  -9   9   4       29.55       23.65      7.22 o 
  -8   9   4      514.29      518.23     21.65 o 
  -7   9   4      788.90      783.70     28.00 o 
  -6   9   4      226.80      227.73     13.91 o 
  -5   9   4      336.32      303.20     16.17 o 
  -4   9   4      353.49      418.50     19.74 o 
  -3   9   4        0.41        2.61      4.96 o 
  -2   9   4      156.79      150.34     12.00 o 
  -1   9   4        5.76        0.00      5.22 o 
   0   9   4       16.99        8.09      5.74 o 
   1   9   4       41.55       54.17      8.87 o 
   2   9   4       65.64       77.47     10.43 o 
   3   9   4      147.55      183.21     15.13 o 
   4   9   4       31.95       39.22      8.87 o 
   5   9   4        0.01        0.00      6.87 o 
 -10  10   4      149.60      171.47     13.22 o 
  -9  10   4      226.54      250.33     15.74 o 
  -8  10   4       12.13       13.22      6.70 o 
  -7  10   4      210.39      199.82     13.22 o 
  -6  10   4       37.14       48.07      5.41 o 
  -5  10   4       20.45       16.87      6.00 o 
  -4  10   4        0.82        0.52      5.13 o 
  -3  10   4      532.94      563.71     25.56 o 
  -2  10   4      495.45      480.76     23.65 o 
  -1  10   4       92.86       60.34      9.22 o 
   0  10   4      450.54      482.58     24.87 o 
   1  10   4      209.63      246.77     17.65 o 
   2  10   4        0.04        1.13      6.00 o 
   3  10   4        2.08        9.22      7.39 o 
  -9  11   4       46.20       66.17      9.83 o 
  -8  11   4        4.25       13.56      7.04 o 
  -7  11   4        2.15        0.00      5.65 o 
  -6  11   4       30.37       42.61      7.83 o 
  -5  11   4        6.72        8.71      4.18 o 
  -4  11   4        7.61        4.77      4.14 o 
  -3  11   4       78.09       68.95     10.17 o 
  -2  11   4      343.94      339.72     20.26 o 
  -1  11   4       92.89       96.60     11.83 o 
   0  11   4        9.71       14.69      7.39 o 
   1  11   4        8.66        4.26      7.65 o 
   2  11   4       25.76       37.13      9.91 o 
  -8  12   4       65.89       67.30     10.35 o 
  -7  12   4      135.86      145.12     12.52 o 
  -6  12   4       25.93       21.48      7.30 o 
  -5  12   4      151.31      158.98      9.62 o 
  -4  12   4      178.16      162.59      9.58 o 
  -3  12   4       32.87       34.04      5.72 o 
  -2  12   4        0.10        1.89      4.30 o 
  -1  12   4       31.76       35.65      9.56 o 
   0  12   4       48.05       49.04     10.09 o 
  -6  13   4       18.39       11.91      7.13 o 
  -5  13   4        1.29        0.25      4.56 o 
  -4  13   4       24.38       26.14      5.81 o 
  -3  13   4       70.26       74.35      7.44 o 
  -2  13   4        6.71        5.39      7.91 o 
   3 -13   5      218.83      265.90     16.17 o 
   4 -13   5       48.40       43.39      8.78 o 
   5 -13   5       39.84       39.48      8.96 o 
   6 -13   5       49.76       70.78     10.52 o 
  -1 -12   5      194.81      223.81     18.09 o 
   0 -12   5      232.56      251.73     18.17 o 
   1 -12   5       59.27       53.82     10.09 o 
   2 -12   5       77.37       89.73      9.91 o 
   3 -12   5       79.26        2.78      1.30 o 
   4 -12   5        4.89        0.35      6.00 o 
   5 -12   5        6.63        5.30      6.17 o 
   6 -12   5       30.51       28.61      7.91 o 
   7 -12   5      122.72      121.91     11.91 o 
   8 -12   5       22.76       21.30      8.00 o 
  -2 -11   5      146.79      162.51     15.39 o 
  -1 -11   5       25.39       24.69      9.04 o 
   0 -11   5        8.19       10.61      7.30 o 
   1 -11   5       13.17       25.56      7.74 o 
   2 -11   5        6.80        1.02      3.92 o 
   3 -11   5       22.26       30.95      6.96 o 
   4 -11   5      146.64      153.38     11.83 o 
   5 -11   5       20.15       17.13      6.52 o 
   6 -11   5       87.69       98.08     10.52 o 
   7 -11   5       85.80       91.91     10.78 o 
   8 -11   5       62.75       59.65     10.00 o 
   9 -11   5       46.33       46.69      9.48 o 
  -4 -10   5        2.51        4.26      8.35 o 
  -3 -10   5      141.61      126.08     13.91 o 
  -2 -10   5      152.12      179.38     15.13 o 
  -1 -10   5       27.91       35.22      8.43 o 
   0 -10   5       32.98       26.52      7.30 o 
   1 -10   5        3.54        0.35      3.53 o 
   2 -10   5      609.57      548.33     18.83 o 
   3 -10   5      148.08      152.08     10.87 o 
   4 -10   5      127.66      121.12     10.43 o 
   5 -10   5      345.67      324.77     16.35 o 
   6 -10   5       74.77       73.74      9.22 o 
   7 -10   5       11.80        9.13      6.61 o 
   8 -10   5      143.13      146.51     12.87 o 
   9 -10   5        8.08       15.48      7.56 o 
  10 -10   5        3.09        4.96      6.78 o 
  -5  -9   5       21.08       25.30      9.04 o 
  -4  -9   5       18.48       16.52      8.43 o 
  -3  -9   5        0.55        0.70      6.52 o 
  -2  -9   5        5.57        6.26      6.52 o 
  -1  -9   5      204.76      206.08     14.43 o 
   0  -9   5      124.80      113.50      6.64 o 
   1  -9   5       64.41       57.07      5.35 o 
   2  -9   5      193.46      213.38     12.78 o 
   3  -9   5      364.67      338.42     15.56 o 
   4  -9   5       30.15       26.52      6.52 o 
   5  -9   5       92.28       98.41      6.02 o 
   6  -9   5      148.25      169.00      7.99 o 
   7  -9   5      383.86      368.41     12.36 o 
   8  -9   5       28.28       34.88      9.74 o 
   9  -9   5      192.54      176.93      9.19 o 
  10  -9   5       81.69       84.83      7.25 o 
  -6  -8   5        8.06        3.13      4.03 o 
  -5  -8   5        9.83        4.53      3.82 o 
  -4  -8   5       20.41       26.83      4.73 o 
  -3  -8   5      259.53      239.88     17.74 o 
  -2  -8   5       37.62       37.52      4.50 o 
  -1  -8   5       92.76      116.11      6.78 o 
   0  -8   5     1331.95     1373.29     25.10 o 
   1  -8   5      107.74      107.18      4.72 o 
   2  -8   5       10.20       14.87      2.48 o 
   3  -8   5      247.55      229.11      6.61 o 
   4  -8   5      150.11      142.78      9.87 o 
   5  -8   5       30.71       15.49      3.46 o 
   6  -8   5       14.33       16.00      3.79 o 
   7  -8   5      772.83      755.77     19.62 o 
   8  -8   5      387.38      383.59     12.94 o 
   9  -8   5       33.35       43.48      6.52 o 
  10  -8   5       97.40       99.91     10.52 o 
  -7  -7   5        1.29        3.17      4.41 o 
  -6  -7   5       46.88       50.17     10.09 o 
  -5  -7   5       62.23       64.79      5.82 o 
  -4  -7   5        6.73       12.46      4.12 o 
  -3  -7   5      721.40      677.56     18.88 o 
  -2  -7   5      687.57      596.93     16.73 o 
  -1  -7   5      229.54      227.15      6.68 o 
   0  -7   5        5.14       10.85      2.31 o 
   1  -7   5       22.73       25.09      5.32 o 
   2  -7   5      381.89      430.69      9.63 o 
   3  -7   5      224.78      207.80      6.08 o 
   4  -7   5     2867.61     2626.36     70.47 o 
   5  -7   5      906.95      928.38     21.84 o 
   6  -7   5       47.88       60.19      7.04 o 
   7  -7   5        4.15        7.17      5.13 o 
   8  -7   5        4.18        0.03      1.26 o 
   9  -7   5       92.01       80.45      6.41 o 
  10  -7   5        1.95        1.87      4.24 o 
  11  -7   5      101.28      130.78     13.48 o 
  -8  -6   5       97.18      112.39      8.66 o 
  -7  -6   5        0.13        0.00      4.37 o 
  -6  -6   5      129.64      107.49      7.25 o 
  -5  -6   5      518.04      465.27     14.92 o 
  -3  -6   5       26.02       25.74      3.96 o 
  -2  -6   5       22.19       13.16      2.98 o 
  -1  -6   5     1313.64     1518.84     26.79 o 
   0  -6   5       93.91      139.65      4.78 o 
   2  -6   5     4833.59     4987.85     81.68 o 
   3  -6   5     2786.47     3228.74     53.71 o 
   4  -6   5       98.02      101.16      5.33 o 
   5  -6   5      704.95      613.67     15.58 o 
   6  -6   5      156.96      171.30     10.78 o 
   7  -6   5        3.18        1.49      4.30 o 
   8  -6   5      143.43      143.38      7.47 o 
   9  -6   5      229.55      224.47      9.77 o 
  10  -6   5       46.42       45.19      5.80 o 
  11  -6   5       21.38       26.96      8.52 o 
  -8  -5   5      161.68      171.39     10.10 o 
  -7  -5   5      257.54      259.31     19.26 o 
  -6  -5   5        3.64        6.21      3.87 o 
  -5  -5   5        0.79        3.68      4.22 o 
  -4  -5   5       17.03       22.69      3.80 o 
  -3  -5   5      518.30      592.22     25.00 o 
  -2  -5   5      157.63      116.52      9.48 o 
   0  -5   5     3549.03     3600.12     59.51 o 
   1  -5   5      457.32      458.05     12.07 o 
   2  -5   5      178.11      138.14      4.45 o 
   3  -5   5      202.85      164.71      5.54 o 
   4  -5   5      116.39      107.04      7.56 o 
   5  -5   5       14.73       12.46      2.79 o 
   6  -5   5      881.16      842.25     20.16 o 
   7  -5   5      898.46      909.19     21.85 o 
   8  -5   5        4.57        4.27      3.49 o 
   9  -5   5      662.43      687.58     18.57 o 
  10  -5   5      391.68      359.63     19.48 o 
  11  -5   5        6.93       11.13      7.48 o 
  -9  -4   5       17.78       24.09      9.74 o 
  -8  -4   5        6.17        5.13      7.91 o 
  -7  -4   5        0.98        1.30      6.61 o 
  -6  -4   5       68.53       83.24      6.41 o 
  -5  -4   5       30.37       29.92      4.30 o 
  -4  -4   5     1967.73     1955.49    197.42 o 
  -3  -4   5     1594.25     1229.36     21.78 o 
  -2  -4   5        3.86        7.48      1.92 o 
  -1  -4   5     1307.20     1381.61     24.11 o 
   0  -4   5      566.64      561.34     13.16 o 
   1  -4   5      573.90      679.45     15.35 o 
   2  -4   5      461.48      391.84      8.12 o 
   3  -4   5     1420.99     1460.35     30.42 o 
   4  -4   5     3169.78     3327.44     66.18 o 
   5  -4   5       95.37       96.79      5.18 o 
   6  -4   5      158.86      157.17      6.83 o 
   7  -4   5     1123.79     1272.61     28.65 o 
   8  -4   5      210.63      180.15      9.70 o 
   9  -4   5        0.02        0.00      3.53 o 
  10  -4   5        3.86        3.65      6.35 o 
  11  -4   5        5.60        0.52      6.96 o 
  -9  -3   5        0.00        0.00      4.91 o 
  -8  -3   5       27.73       23.00      5.62 o 
  -7  -3   5      136.62      125.94      8.07 o 
  -6  -3   5     1500.72     1564.80     38.00 o 
  -5  -3   5      943.93      898.87     41.95 o 
  -4  -3   5      232.92      256.16      9.05 o 
  -3  -3   5      733.17      700.13     17.70 o 
  -2  -3   5      346.73      346.03      7.56 o 
  -1  -3   5     1417.37     1448.38     24.91 o 
   0  -3   5      226.70      176.87      6.48 o 
   1  -3   5     1086.07     1350.99     23.26 o 
   2  -3   5      784.47      663.87     14.99 o 
   3  -3   5     1108.77      992.90     21.46 o 
   4  -3   5     5062.38     5329.09    103.62 o 
   5  -3   5     1070.51     1013.25     28.35 o 
   6  -3   5      195.00      164.03      6.85 o 
   7  -3   5       20.30       15.59      3.38 o 
   8  -3   5        0.03        0.69      3.07 o 
   9  -3   5       56.32       60.00      8.70 o 
  10  -3   5       27.61       39.04      8.00 o 
  11  -3   5       58.91       77.13     11.30 o 
 -10  -2   5       17.62       14.30      6.30 o 
  -9  -2   5      233.51      205.84     11.07 o 
  -8  -2   5      258.55      258.47     11.72 o 
  -7  -2   5        1.92        2.86      4.22 o 
  -6  -2   5      403.30      391.03     13.25 o 
  -5  -2   5     1572.21     1698.23     39.55 o 
  -4  -2   5      386.20      420.31     12.07 o 
  -3  -2   5      111.70       89.64      9.56 o 
  -2  -2   5      317.46      391.70     10.67 o 
  -1  -2   5      935.81     1189.25     23.94 o 
   1  -2   5      793.20      781.47     16.94 o 
   2  -2   5      958.10     1308.39     27.15 o 
   3  -2   5     1939.14     1607.88     30.51 o 
   4  -2   5      116.53      136.86      3.87 o 
   5  -2   5      141.42      143.32      4.30 o 
   6  -2   5        1.68        4.02      2.49 o 
   7  -2   5        0.18        0.00      3.87 o 
   8  -2   5        1.96        7.30      5.48 o 
   9  -2   5      159.21      152.34     12.96 o 
  10  -2   5       51.38       63.13     10.17 o 
  11  -2   5        0.13        0.43      7.04 o 
 -10  -1   5       94.12      116.08     12.87 o 
  -9  -1   5        1.15        0.00      3.63 o 
  -8  -1   5      177.68      147.87     31.13 o 
  -7  -1   5        3.43        0.00      3.90 o 
  -6  -1   5       24.14       21.42      3.87 o 
  -5  -1   5      113.41      102.65      9.26 o 
  -4  -1   5      211.42      212.88      7.62 o 
  -3  -1   5      480.92      416.60     11.35 o 
  -2  -1   5        8.02       16.35      2.70 o 
  -1  -1   5    14622.84    14854.10    427.20 o 
   0  -1   5    17599.88    18197.74    345.55 o 
   3  -1   5      546.06      560.34     10.78 o 
   4  -1   5       87.30       87.70      3.29 o 
   5  -1   5      124.48      116.97      4.22 o 
   6  -1   5     1493.19     1425.72     49.69 o 
   7  -1   5     1633.70     1607.96     34.66 o 
   8  -1   5      248.11      272.07     16.26 o 
   9  -1   5      178.86      198.60     14.61 o 
  10  -1   5        9.31        8.35      6.78 o 
 -11   0   5       25.93       26.43      8.87 o 
 -10   0   5      190.35      194.16     15.13 o 
  -9   0   5       26.79       39.65      7.65 o 
  -8   0   5       11.56       12.00      5.83 o 
  -7   0   5      119.87      131.21     10.43 o 
  -6   0   5     1157.83     1230.20     41.74 o 
  -5   0   5       72.83      131.99      8.96 o 
  -3   0   5     1019.21      926.73     29.74 o 
  -2   0   5     1848.82     1878.42     56.34 o 
   0   0   5     6078.90     7896.37    228.16 o 
   2   0   5      358.62      289.97     12.10 o 
   3   0   5     1460.18     1565.59     26.91 o 
   4   0   5     2168.85     2207.84     37.29 o 
   5   0   5     1758.03     1871.69     32.25 o 
   6   0   5      149.13      178.35      7.13 o 
   7   0   5      387.69      403.46     18.87 o 
   8   0   5      427.97      391.98     19.56 o 
   9   0   5        3.97        4.87      6.70 o 
  10   0   5        1.31        2.52      6.17 o 
 -11   1   5        4.03        8.35      7.48 o 
 -10   1   5        0.41        2.43      6.43 o 
  -9   1   5      195.54      195.82     13.39 o 
  -8   1   5      124.90      121.73     10.61 o 
  -7   1   5      183.27      202.42     12.52 o 
  -6   1   5     3482.45     3476.69    105.65 o 
  -5   1   5     7069.91     7636.73    223.47 o 
  -4   1   5      132.97      180.69      9.30 o 
  -3   1   5      160.09      133.56      6.78 o 
  -2   1   5       31.71       25.74      3.13 o 
  -1   1   5     3750.11     3691.98    107.73 o 
   2   1   5     7440.75     8196.82    169.87 o 
   3   1   5     2551.66     3005.43     64.18 o 
   4   1   5     1133.35     1227.55     28.28 o 
   5   1   5     1026.18      881.08     21.79 o 
   6   1   5        0.54        3.54      2.80 o 
   7   1   5       51.45       58.17      8.09 o 
   8   1   5        4.15        2.43      5.83 o 
   9   1   5      130.70      137.38     12.26 o 
  10   1   5       28.34       28.52      8.00 o 
 -11   2   5       80.96       87.91     11.30 o 
 -10   2   5      167.22      168.69     13.74 o 
  -9   2   5      441.77      416.59     20.52 o 
  -8   2   5       81.00       69.39      8.26 o 
  -7   2   5      532.66      552.58     22.43 o 
  -6   2   5       19.54       20.09      4.61 o 
  -5   2   5        4.01        4.35      3.22 o 
  -3   2   5     3132.59     3385.91     99.39 o 
  -2   2   5      436.00      466.58     15.39 o 
  -1   2   5     3083.22     3172.29     66.73 o 
   0   2   5     1783.42     1911.40     41.01 o 
   1   2   5      731.27      884.34     20.21 o 
   2   2   5     1717.69     1772.86     53.91 o 
   3   2   5     2737.05     2566.47     55.56 o 
   4   2   5      591.32      613.72     16.08 o 
   5   2   5       25.57       25.17      3.50 o 
   6   2   5      859.36      861.45     22.44 o 
   7   2   5       35.18       30.52      6.35 o 
   8   2   5       19.54       27.22      7.65 o 
   9   2   5      247.58      254.60     17.30 o 
 -11   3   5      125.50      134.78     12.43 o 
 -10   3   5      269.43      281.55     16.96 o 
  -9   3   5       32.41       21.74      6.61 o 
  -8   3   5        1.87        0.00      4.17 o 
  -7   3   5        0.63        0.52      3.74 o 
  -6   3   5      191.86       84.60      6.43 o 
  -5   3   5       28.37       22.09      3.91 o 
  -4   3   5     3989.51     4404.29    128.69 o 
  -3   3   5     2472.06     2213.19     65.47 o 
  -2   3   5      172.19      167.76      5.39 o 
  -1   3   5     1879.79     1821.78     39.14 o 
   0   3   5     5868.91     6045.63    125.80 o 
   1   3   5       17.21       17.16      2.07 o 
   2   3   5       20.61       23.14      3.30 o 
   3   3   5      297.25      318.42     13.48 o 
   4   3   5      328.35      346.21     10.97 o 
   5   3   5        5.44        4.60      3.10 o 
   6   3   5      253.16      238.37     11.87 o 
   7   3   5      631.99      654.61     19.18 o 
   8   3   5       37.46       37.74      8.35 o 
   9   3   5       17.13       12.43      7.48 o 
 -11   4   5        0.49        0.96      6.35 o 
 -10   4   5       38.83       54.95      8.61 o 
  -9   4   5       29.06       45.13      7.30 o 
  -8   4   5        1.23        3.75      2.30 o 
  -7   4   5      790.56      784.65     28.43 o 
  -6   4   5     2838.70     2867.68     87.04 o 
  -5   4   5      526.16      439.54     16.69 o 
  -4   4   5      584.72      531.77     19.13 o 
  -3   4   5     2074.63     2018.19     43.41 o 
  -2   4   5     1811.91     1962.22     42.27 o 
  -1   4   5     1492.75     1743.61     37.73 o 
   0   4   5        7.11        1.59      1.33 o 
   1   4   5     1100.04     1217.91     27.65 o 
   2   4   5        3.87       18.32      2.57 o 
   3   4   5     1059.37     1046.80     25.34 o 
   4   4   5     1813.08     1812.95     57.56 o 
   5   4   5      293.52      272.40     10.39 o 
   6   4   5      114.87      120.77      7.53 o 
   7   4   5       86.27       85.05      8.30 o 
   8   4   5       19.11       25.74      7.65 o 
 -11   5   5       17.02       17.48      7.04 o 
 -10   5   5        0.25        0.00      2.26 o 
  -9   5   5      432.46      464.28     13.92 o 
  -8   5   5     1104.69     1130.38     26.00 o 
  -7   5   5       94.48       92.26      8.70 o 
  -6   5   5     1490.35     1493.54     34.14 o 
  -5   5   5     1221.81     1152.39     26.68 o 
  -4   5   5      176.04      156.53      5.49 o 
  -3   5   5      470.19      476.70     13.30 o 
  -2   5   5       16.58       19.53      1.83 o 
  -1   5   5      251.07      236.64     11.96 o 
   0   5   5       84.40      103.25      4.35 o 
   1   5   5     1670.39     1543.28     34.74 o 
   2   5   5     2696.24     2826.26     61.68 o 
   3   5   5      143.41      178.95      7.69 o 
   4   5   5       68.42       71.29      5.68 o 
   5   5   5      132.87      138.23      8.13 o 
   6   5   5        2.23        0.00      2.66 o 
   7   5   5       45.30       50.40      6.21 o 
 -11   6   5      174.81      174.25     13.56 o 
 -10   6   5       84.04       84.95      9.56 o 
  -9   6   5       38.88       48.27      5.07 o 
  -8   6   5      953.97      994.88     19.74 o 
  -7   6   5      703.08      680.67     18.08 o 
  -6   6   5      156.43      157.14      9.52 o 
  -5   6   5        2.01        5.30      3.48 o 
  -4   6   5       24.54       20.96      4.43 o 
  -3   6   5      354.03      309.20     14.52 o 
  -2   6   5      383.46      394.85     17.30 o 
  -1   6   5     2202.09     2115.46     68.34 o 
   0   6   5      350.03      333.63     16.00 o 
   1   6   5       97.39       84.87      8.35 o 
   2   6   5      715.75      717.01     28.69 o 
   3   6   5      397.99      399.98     19.83 o 
   4   6   5       42.44       31.65      7.04 o 
   5   6   5       30.89       17.22      6.52 o 
   6   6   5       89.63       98.43     11.13 o 
   7   6   5       12.13        2.00      1.83 o 
 -10   7   5      277.06      311.11     16.52 o 
  -9   7   5       11.82       13.91      6.09 o 
  -8   7   5      210.20      212.16     12.61 o 
  -7   7   5       47.76       35.82      5.83 o 
  -6   7   5        1.73       10.43      4.26 o 
  -5   7   5       85.42       91.56      8.52 o 
  -4   7   5      968.95      949.69     34.17 o 
  -3   7   5     2377.92     2232.67     71.91 o 
  -2   7   5       36.95       29.22      5.91 o 
  -1   7   5      915.58      785.26     30.09 o 
   0   7   5        3.77        4.00      4.70 o 
   1   7   5      289.18      311.55     16.87 o 
   2   7   5        1.09        0.00      5.30 o 
   3   7   5      172.65      165.12     12.96 o 
   4   7   5       83.10       72.17      9.30 o 
   5   7   5       10.13       16.35      7.13 o 
   6   7   5       59.52       83.56     11.13 o 
 -10   8   5       15.93       24.43      7.22 o 
  -9   8   5       39.31       33.39      7.22 o 
  -8   8   5       88.94       96.69      9.30 o 
  -7   8   5       15.34       28.00      5.83 o 
  -6   8   5      397.18      358.07     17.48 o 
  -5   8   5      221.60      168.51     11.30 o 
  -4   8   5      395.21      396.67     18.61 o 
  -3   8   5      633.27      607.71     25.13 o 
  -2   8   5      382.53      366.94     18.26 o 
  -1   8   5        0.32        0.00      4.87 o 
   0   8   5      439.31      368.59     18.96 o 
   1   8   5       78.86       90.60      9.83 o 
   2   8   5       44.37       64.52      9.74 o 
   3   8   5       39.96       57.74      9.48 o 
   4   8   5      193.42      213.21     15.83 o 
   5   8   5       20.52       18.87      8.17 o 
 -10   9   5       18.48       16.78      7.13 o 
  -9   9   5      274.02      310.59     16.78 o 
  -8   9   5      333.63      293.72     15.91 o 
  -7   9   5        0.04        0.00      4.70 o 
  -6   9   5      324.25      312.68     16.78 o 
  -5   9   5      142.08      151.91     11.48 o 
  -4   9   5      103.86       97.73      9.74 o 
  -3   9   5        1.76        2.35      5.13 o 
  -2   9   5      599.20      619.01     26.96 o 
  -1   9   5        2.99        8.43      6.09 o 
   0   9   5        7.55        6.61      6.43 o 
   1   9   5       78.77       93.30     11.56 o 
   2   9   5      161.02      162.86     14.26 o 
   3   9   5        2.25        1.83      6.00 o 
   4   9   5       33.84       32.26      8.35 o 
 -10  10   5        4.74        7.30      6.78 o 
  -9  10   5       53.54       67.91      9.56 o 
  -8  10   5      308.80      321.20     17.22 o 
  -7  10   5       28.93       20.69      6.78 o 
  -6  10   5       20.94       16.00      6.17 o 
  -5  10   5       15.85       25.13      6.61 o 
  -4  10   5      106.68      105.56     10.70 o 
  -3  10   5      106.54      114.34     11.65 o 
  -2  10   5       32.72       20.61      6.96 o 
  -1  10   5      285.40      302.77     18.87 o 
   0  10   5       57.27       70.95     10.87 o 
   1  10   5        3.29        0.00      6.96 o 
   2  10   5        3.63        1.74      6.70 o 
   3  10   5       59.94       78.87     11.83 o 
  -9  11   5       27.30       22.00      7.48 o 
  -8  11   5        3.96        3.57      6.35 o 
  -7  11   5      270.80      258.60     15.65 o 
  -6  11   5       56.16       66.09      6.44 o 
  -5  11   5        9.45       13.13      6.87 o 
  -4  11   5       90.37       99.65     11.22 o 
  -3  11   5      132.89      140.51     13.48 o 
  -2  11   5        0.28        0.00      6.52 o 
  -1  11   5       11.82       11.91      7.48 o 
   0  11   5       25.77       22.43      8.87 o 
   1  11   5       29.61       35.65      9.83 o 
   2  11   5        6.01        0.96      7.48 o 
  -8  12   5       13.64       13.22      7.30 o 
  -7  12   5       15.17       11.13      6.78 o 
  -6  12   5      122.34      116.25     11.39 o 
  -5  12   5       69.58       53.71      6.63 o 
  -4  12   5       21.73       25.04      5.71 o 
  -3  12   5        7.26        9.91      7.74 o 
  -2  12   5       32.62       34.00      9.22 o 
  -1  12   5       30.17       20.09      8.96 o 
   0  12   5       20.73       29.65      9.30 o 
  -5  13   5        4.86        0.00      4.51 o 
  -4  13   5        2.03        6.26      4.92 o 
  -3  13   5        2.36        0.00      4.66 o 
   3 -13   6        1.65        0.00      6.87 o 
   4 -13   6       47.39       48.52      9.39 o 
   5 -13   6       88.93       96.26     11.39 o 
   0 -12   6        5.34        1.04      7.65 o 
   1 -12   6       28.79       27.30      8.78 o 
   2 -12   6       91.77      121.30     11.30 o 
   3 -12   6        0.83        0.00      1.48 o 
   4 -12   6        0.22        3.30      6.43 o 
   5 -12   6       17.16       18.69      7.39 o 
   6 -12   6      103.35      117.99     11.91 o 
   7 -12   6        3.95        5.13      6.78 o 
  -2 -11   6        0.40        0.52      8.00 o 
  -1 -11   6       54.52       40.78      9.91 o 
   0 -11   6       65.97       47.65      9.39 o 
   1 -11   6       17.54       10.70      7.04 o 
   2 -11   6        0.18        0.00      5.48 o 
   3 -11   6      280.49      294.16     15.48 o 
   4 -11   6       92.42      120.25     10.87 o 
   5 -11   6        1.27        1.65      5.91 o 
   6 -11   6       57.39       66.52      9.56 o 
   7 -11   6       29.97       31.39      8.09 o 
   8 -11   6       44.66       56.52      9.91 o 
   9 -11   6        0.62        0.00      6.87 o 
  -4 -10   6       45.82       39.04     10.78 o 
  -3 -10   6       68.41       62.52     10.78 o 
  -2 -10   6        0.08        3.13      7.22 o 
  -1 -10   6       70.63       76.17     10.43 o 
   0 -10   6        1.03        3.39      6.00 o 
   1 -10   6       76.21       73.17      5.89 o 
   2 -10   6       83.78      101.02      7.00 o 
   3 -10   6      355.40      345.03     16.52 o 
   4 -10   6      345.85      304.77     15.74 o 
   5 -10   6       72.85       92.00      9.65 o 
   6 -10   6       18.80       26.78      7.04 o 
   7 -10   6      170.04      162.25     12.78 o 
   8 -10   6      113.83      127.65     12.00 o 
   9 -10   6        7.74       13.13      7.04 o 
  -5  -9   6       17.15       16.09      9.13 o 
  -4  -9   6       18.53       20.87      8.17 o 
  -3  -9   6       36.26       35.91      9.30 o 
  -2  -9   6      122.96      107.65     11.22 o 
  -1  -9   6      257.72      278.07     16.87 o 
   0  -9   6      222.80      217.16      7.07 o 
   1  -9   6      765.22      754.31     15.75 o 
   2  -9   6      138.14      110.52      9.22 o 
   3  -9   6       10.30       21.69      3.70 o 
   4  -9   6        2.46        3.33      3.02 o 
   5  -9   6       51.95       42.21      4.53 o 
   6  -9   6      673.41      705.20     18.66 o 
   7  -9   6        0.45        0.00      3.77 o 
   8  -9   6      834.20      809.53     21.53 o 
   9  -9   6      149.56      146.99      8.70 o 
  10  -9   6        0.04        1.78      4.32 o 
  -6  -8   6        0.09        0.00      4.17 o 
  -5  -8   6        0.31        1.44      4.12 o 
  -4  -8   6      107.48      114.87      7.59 o 
  -3  -8   6       10.36       15.97      7.43 o 
  -2  -8   6      266.85      276.02     10.48 o 
  -1  -8   6      835.97      826.90     21.65 o 
   0  -8   6      231.71      226.32      7.13 o 
   1  -8   6       16.75       20.98      2.88 o 
   2  -8   6      178.57      162.38      5.60 o 
   3  -8   6      546.40      545.16     14.48 o 
   4  -8   6       73.63       61.93      4.74 o 
   5  -8   6      320.81      298.40     10.20 o 
   6  -8   6     1321.69     1323.87     36.74 o 
   7  -8   6      254.54      268.38     10.48 o 
   8  -8   6       17.75       29.71      5.01 o 
   9  -8   6       71.70       85.91      9.74 o 
  10  -8   6        0.60        0.52      4.34 o 
  -7  -7   6       77.44       73.49      9.96 o 
  -6  -7   6        8.12        8.41      4.39 o 
  -5  -7   6       18.77       32.61      8.96 o 
  -4  -7   6      682.95      619.77     63.65 o 
  -3  -7   6      192.10      176.94      8.30 o 
  -2  -7   6        0.31        1.71      3.12 o 
  -1  -7   6        6.67        5.43      2.30 o 
   0  -7   6       87.81       80.97      6.52 o 
   1  -7   6       12.92       12.16      2.36 o 
   2  -7   6      240.66      213.28      6.31 o 
   3  -7   6     4274.25     4259.25     70.67 o 
   4  -7   6     1038.25     1082.21     24.75 o 
   5  -7   6       16.87       11.57      3.34 o 
   6  -7   6      561.29      545.16     38.48 o 
   7  -7   6      387.61      365.98     16.96 o 
   8  -7   6      113.67       93.26      6.69 o 
   9  -7   6       40.63       31.06      5.16 o 
  10  -7   6      101.23      111.88      7.89 o 
  -7  -6   6      172.38      171.13      9.82 o 
  -6  -6   6      129.38      121.40      7.90 o 
  -5  -6   6       98.60       95.91      6.68 o 
  -4  -6   6       30.31       33.80      6.70 o 
  -1  -6   6      113.64      157.83      5.42 o 
   0  -6   6     3308.61     3113.30     52.21 o 
   1  -6   6     2744.72     2842.81     61.47 o 
   2  -6   6      888.03      856.20     16.35 o 
   3  -6   6      374.05      362.51      8.42 o 
   4  -6   6      949.71      898.56     28.61 o 
   5  -6   6      411.62      445.28     17.65 o 
   6  -6   6      499.68      474.35     13.61 o 
   7  -6   6     1082.90     1073.53     29.48 o 
   8  -6   6      142.94      160.23      9.17 o 
   9  -6   6        6.89        0.00      3.81 o 
  10  -6   6      132.11      155.66      9.52 o 
  11  -6   6      157.40      166.95     14.78 o 
  -8  -5   6       75.46       86.67      7.96 o 
  -7  -5   6        3.83        0.72      4.11 o 
  -6  -5   6       19.18       26.45     12.48 o 
  -5  -5   6        0.06        2.69      3.22 o 
  -4  -5   6        3.14        0.80      3.04 o 
  -3  -5   6      230.13      194.40      8.23 o 
  -2  -5   6     2349.25     2094.84     35.90 o 
  -1  -5   6     1915.57     1963.05     40.69 o 
   0  -5   6        0.58        7.31      2.48 o 
   1  -5   6     2042.05     1758.98     60.82 o 
   2  -5   6     3501.12     3534.23     70.52 o 
   3  -5   6       17.63       32.32      2.30 o 
   4  -5   6       16.37       23.82      3.74 o 
   5  -5   6      649.61      630.50     15.90 o 
   6  -5   6      854.33      810.36     19.71 o 
   7  -5   6       27.38       41.18      6.35 o 
   8  -5   6     1102.34     1119.81     26.65 o 
   9  -5   6      505.13      479.56     14.90 o 
  10  -5   6       17.10       14.87      6.70 o 
  11  -5   6       28.80       32.43      8.96 o 
  -9  -4   6        4.88        6.87      5.86 o 
  -8  -4   6       87.32      101.60      8.13 o 
  -7  -4   6       72.71       96.01      7.17 o 
  -6  -4   6       95.35       77.53      8.83 o 
  -5  -4   6      885.73      865.18     22.87 o 
  -4  -4   6      527.35      468.54     30.43 o 
  -3  -4   6        3.88        5.73      3.26 o 
  -2  -4   6     2299.04     2331.45     39.47 o 
  -1  -4   6     2202.87     2149.88     36.56 o 
   0  -4   6      782.58      820.71     15.38 o 
   1  -4   6      176.05      245.48      6.17 o 
   2  -4   6      256.12      304.98      8.70 o 
   3  -4   6      895.09      756.81     17.44 o 
   4  -4   6        1.64       13.09      2.55 o 
   5  -4   6     2968.86     3144.55     89.00 o 
   6  -4   6     2554.98     2652.11     54.51 o 
   7  -4   6      697.74      671.27     17.62 o 
   8  -4   6      127.72      140.19      7.55 o 
   9  -4   6       41.50       55.66      5.69 o 
  10  -4   6        0.01        2.00      6.26 o 
  11  -4   6       14.07        8.70      7.39 o 
  -9  -3   6        1.78        1.74      8.00 o 
  -8  -3   6        4.30        4.00      7.83 o 
  -7  -3   6      178.00      185.96     13.65 o 
  -6  -3   6      469.16      460.72     15.78 o 
  -5  -3   6      359.25      382.96     12.48 o 
  -4  -3   6     1488.17     1428.72     33.52 o 
  -3  -3   6      346.43      302.90      9.65 o 
  -2  -3   6      123.00      132.94      4.36 o 
  -1  -3   6     1066.41     1211.00     27.19 o 
   2  -3   6     3589.95     3344.02     66.07 o 
   3  -3   6     5976.87     6065.92    117.58 o 
   4  -3   6      373.68      292.96      9.96 o 
   5  -3   6      116.37      130.92      6.12 o 
   6  -3   6      155.28      157.36      6.91 o 
   7  -3   6      531.49      546.43     27.00 o 
   8  -3   6       64.00       86.36      6.18 o 
   9  -3   6        2.88        1.65      5.48 o 
  10  -3   6      209.56      212.42     15.56 o 
  11  -3   6      105.87      113.65     12.78 o 
 -10  -2   6       46.66       68.78     11.30 o 
  -9  -2   6       91.26      110.77      9.56 o 
  -8  -2   6       59.29       63.50      7.01 o 
  -7  -2   6     1482.55     1494.44     53.56 o 
  -6  -2   6      773.50      830.77     22.19 o 
  -5  -2   6       62.12       61.00      4.89 o 
  -4  -2   6      114.30      125.46      6.10 o 
  -3  -2   6      589.48      613.72     15.88 o 
  -2  -2   6     2791.82     2938.89     63.05 o 
   0  -2   6    14718.69    15883.28    302.22 o 
   1  -2   6    12575.24    14953.10    411.46 o 
   3  -2   6     1745.01     1619.56     30.27 o 
   4  -2   6     1235.65     1459.47     25.43 o 
   5  -2   6      166.89      161.89      6.53 o 
   6  -2   6      206.30      209.25      8.05 o 
   7  -2   6       15.27       31.61      5.09 o 
   8  -2   6      137.30      141.91     11.83 o 
   9  -2   6        0.96        0.00      5.74 o 
  10  -2   6       23.05       39.74      8.87 o 
 -10  -1   6       33.78       51.74     10.17 o 
  -9  -1   6      180.95      192.34     14.78 o 
  -8  -1   6       42.55       58.87      8.87 o 
  -7  -1   6        4.20        2.05      3.94 o 
  -6  -1   6       24.64       27.04      6.70 o 
  -5  -1   6      123.25      120.73      6.14 o 
  -4  -1   6      270.59      254.16     11.39 o 
  -2  -1   6    11756.89    13420.61    386.85 o 
   0  -1   6     2038.23     2607.65     51.61 o 
   1  -1   6     1020.56      768.49     16.98 o 
   4  -1   6      122.17      111.56      3.95 o 
   5  -1   6     1687.67     1677.39     29.29 o 
   6  -1   6     1671.60     1704.99     36.41 o 
   7  -1   6       20.96       30.50      5.09 o 
   8  -1   6      828.58      775.44     31.22 o 
   9  -1   6      151.47      127.21     12.43 o 
  10  -1   6        1.98        0.35      6.96 o 
 -10   0   6       12.35       24.96      7.48 o 
  -9   0   6        0.34        0.00      5.65 o 
  -8   0   6      189.45      197.47     13.56 o 
  -7   0   6      350.87      343.63     17.30 o 
  -6   0   6       44.67       52.35      7.13 o 
  -5   0   6     4721.66     5093.13    150.43 o 
  -4   0   6     1544.36     1419.14     44.61 o 
  -3   0   6      582.56      466.67     16.69 o 
  -2   0   6      989.85      838.91     26.96 o 
  -1   0   6      202.05      188.69      8.26 o 
   0   0   6     1727.92     1483.75     45.30 o 
   1   0   6        1.59        0.89      1.38 o 
   2   0   6      148.90      204.42      5.23 o 
   3   0   6     1091.39     1077.74     20.67 o 
   4   0   6      505.54      499.21     10.42 o 
   5   0   6      843.82      953.86     20.97 o 
   6   0   6      209.83      224.39      8.47 o 
   7   0   6       69.99       82.78      9.04 o 
   8   0   6        0.07        0.00      5.56 o 
   9   0   6       15.78       14.69      7.48 o 
  10   0   6       64.38       68.61     10.17 o 
 -11   1   6        0.01        2.17      7.04 o 
 -10   1   6      109.29      116.95     12.43 o 
  -9   1   6      101.22       94.43     10.52 o 
  -8   1   6      204.58      186.86     12.61 o 
  -7   1   6      806.44      772.39     29.48 o 
  -6   1   6     2014.38     1996.50     63.74 o 
  -4   1   6        4.74       14.96      3.22 o 
  -3   1   6       35.67       44.00      4.09 o 
  -2   1   6       84.08       79.30      5.04 o 
  -1   1   6     6046.35     5727.09    166.17 o 
   0   1   6      499.15      535.01     12.96 o 
   2   1   6       22.24       40.66      3.07 o 
   3   1   6     1750.10     1662.07     36.86 o 
   4   1   6     2109.10     2037.33     45.06 o 
   5   1   6      192.91      175.17      7.26 o 
   6   1   6      417.59      378.30     12.03 o 
   7   1   6      137.67      146.43     11.13 o 
   8   1   6       12.64       10.00      6.52 o 
   9   1   6        7.13        4.43      6.96 o 
 -11   2   6        3.39        8.52      7.39 o 
 -10   2   6      261.84      234.34     16.00 o 
  -9   2   6      780.76      717.61     29.74 o 
  -8   2   6       73.93       74.69      8.52 o 
  -7   2   6        7.12        8.26      4.35 o 
  -6   2   6      732.71      722.66     26.69 o 
  -5   2   6      895.62     1051.51     34.26 o 
  -4   2   6       12.13       13.74      3.13 o 
  -3   2   6      755.66      908.30     28.87 o 
  -2   2   6      974.22     1115.16     34.35 o 
  -1   2   6      787.21      747.30     20.69 o 
   0   2   6      695.87      898.97     20.60 o 
   1   2   6     2511.35     2390.60    154.04 o 
   2   2   6       65.04       44.32      3.26 o 
   3   2   6       99.52       90.10      6.65 o 
   4   2   6        5.03        9.41      2.64 o 
   5   2   6      355.39      334.61     10.91 o 
   6   2   6      104.07       80.44      8.13 o 
   7   2   6       27.02       32.09      7.13 o 
   8   2   6      563.30      570.84     26.09 o 
   9   2   6      126.34      121.65     12.87 o 
 -11   3   6      124.92      135.30     13.13 o 
 -10   3   6        1.01        3.39      5.48 o 
  -9   3   6      235.32      260.25     15.13 o 
  -8   3   6      105.39       88.26      8.61 o 
  -7   3   6      137.05       82.43      7.22 o 
  -6   3   6       53.33       46.08      5.65 o 
  -5   3   6     1695.08     1693.22     52.17 o 
  -4   3   6     2015.35     2050.42     61.74 o 
  -3   3   6       22.23       20.35      2.78 o 
  -2   3   6     5968.58     6091.27    126.85 o 
  -1   3   6     6844.68     6596.39    142.99 o 
   0   3   6      177.61      204.58      6.50 o 
   1   3   6      375.65      368.43     10.14 o 
   2   3   6      708.70      811.13     22.39 o 
   3   3   6        6.83       22.74      9.22 o 
   4   3   6      172.32      157.35      7.03 o 
   5   3   6      888.16      806.32     55.21 o 
   6   3   6      106.53      119.06      7.28 o 
   7   3   6       48.59       56.34      8.70 o 
   8   3   6      102.32      102.43     11.22 o 
   9   3   6        1.95        0.09      6.61 o 
 -11   4   6      103.73      101.91     11.56 o 
 -10   4   6      101.48       89.39     10.26 o 
  -9   4   6       44.61       28.43      5.48 o 
  -8   4   6      548.84      495.89     21.22 o 
  -7   4   6      265.64      235.38     12.87 o 
  -6   4   6       15.92       23.65      5.13 o 
  -5   4   6     1827.13     2001.03     60.61 o 
  -4   4   6     2951.46     2772.83     59.40 o 
  -3   4   6     2130.19     2216.47     47.77 o 
  -2   4   6     1248.40     1438.50     31.70 o 
  -1   4   6      370.90      395.46     12.91 o 
   0   4   6      677.79      620.25     27.22 o 
   1   4   6      378.84      314.18      9.31 o 
   2   4   6     3151.93     3094.55     66.83 o 
   3   4   6     1812.61     1868.36     42.31 o 
   4   4   6      485.29      479.45     19.65 o 
   5   4   6      111.16      104.73      9.43 o 
   6   4   6      368.96      366.23     13.13 o 
   7   4   6       19.54       15.82      4.57 o 
   8   4   6        0.02        0.00      6.09 o 
 -11   5   6       33.41       10.09      4.26 o 
 -10   5   6      240.61      222.34     14.61 o 
  -9   5   6      605.08      610.95     16.80 o 
  -8   5   6      650.11      746.74     28.52 o 
  -7   5   6     3936.97     4002.92    120.34 o 
  -6   5   6     1715.94     1711.76     38.87 o 
  -5   5   6      149.68      154.79      6.04 o 
  -4   5   6      102.59      108.36      4.68 o 
  -3   5   6        7.09        9.72      1.91 o 
  -2   5   6      162.32      135.16      4.74 o 
  -1   5   6     1290.30     1293.13     28.95 o 
   0   5   6     3326.52     3154.60     67.38 o 
   1   5   6     1169.29     1155.99     27.01 o 
   2   5   6       84.16       68.26      4.96 o 
   3   5   6      711.67      711.73     19.06 o 
   4   5   6      204.49      184.57      8.34 o 
   5   5   6        0.42        0.10      1.83 o 
   6   5   6       55.07       61.02      6.12 o 
   7   5   6      178.29      189.21     14.26 o 
 -11   6   6       10.79       14.35      6.96 o 
 -10   6   6      360.07      386.41     19.48 o 
  -9   6   6      556.83      527.09     15.31 o 
  -8   6   6      285.99      284.31     10.53 o 
  -7   6   6      266.16      286.47     10.12 o 
  -6   6   6       41.77       28.96      5.48 o 
  -5   6   6      323.78      316.59     15.13 o 
  -4   6   6      162.96      190.25     11.04 o 
  -3   6   6     1843.09     1902.86     62.17 o 
  -2   6   6     3893.05     3968.14    122.69 o 
  -1   6   6        3.63        1.91      3.65 o 
   0   6   6      292.31      252.77     13.74 o 
   1   6   6      520.90      489.45     21.65 o 
   2   6   6      168.68      178.16     12.35 o 
   3   6   6       52.92       64.08      8.61 o 
   4   6   6        6.00        9.30      5.91 o 
   5   6   6      100.78      101.99     10.96 o 
   6   6   6        8.09        1.91      5.13 o 
   7   6   6       52.77       67.21     10.70 o 
 -10   7   6        0.00        0.00      5.65 o 
  -9   7   6      162.75      157.12     11.74 o 
  -8   7   6        1.06        1.57      4.52 o 
  -7   7   6      214.04      187.90     12.35 o 
  -6   7   6      395.88      381.11     17.74 o 
  -5   7   6     1318.37     1322.11     45.74 o 
  -4   7   6      700.71      685.70     26.87 o 
  -3   7   6      154.30      125.56      9.48 o 
  -2   7   6      949.43      892.56     33.22 o 
  -1   7   6      125.34      135.73     10.35 o 
   0   7   6       24.66       32.52      6.52 o 
   1   7   6      303.04      293.64     16.61 o 
   2   7   6      656.65      615.45     27.22 o 
   3   7   6      187.97      175.64     13.83 o 
   4   7   6       24.39       20.78      7.39 o 
   5   7   6      148.59      142.51     13.13 o 
   6   7   6       48.34       47.13      9.56 o 
 -10   8   6        2.75        6.26      6.26 o 
  -9   8   6       68.96       73.56      8.87 o 
  -7   8   6      315.15      303.90     16.26 o 
  -6   8   6       51.78       44.87      7.13 o 
  -5   8   6      276.76      285.12     15.39 o 
  -4   8   6      352.38      345.29     17.30 o 
  -3   8   6        9.19        5.83      5.04 o 
  -2   8   6      260.68      218.86     13.56 o 
  -1   8   6       36.65       32.52      7.04 o 
   0   8   6        6.20        8.35      6.00 o 
   1   8   6        5.96        8.00      5.74 o 
   2   8   6      347.98      366.94     20.17 o 
   3   8   6      170.44      187.73     14.78 o 
   4   8   6        5.16        0.96      6.61 o 
   5   8   6        1.41        0.87      6.87 o 
 -10   9   6       95.46      110.69     11.22 o 
  -9   9   6       33.62       27.39      7.22 o 
  -7   9   6      434.54      417.98     20.69 o 
  -6   9   6      141.54      113.99     10.52 o 
  -5   9   6       17.23       21.48      6.17 o 
  -4   9   6       15.31       23.04      5.74 o 
  -3   9   6      418.10      414.85     20.69 o 
  -2   9   6      195.02      213.90     14.78 o 
  -1   9   6       11.60        4.61      5.65 o 
   0   9   6      287.59      323.37     19.13 o 
   1   9   6      355.06      361.02     20.26 o 
   2   9   6        9.72        8.09      7.22 o 
   3   9   6       56.85       49.56      9.13 o 
   4   9   6        2.03        3.30      7.13 o 
 -10  10   6       65.91       64.43      9.65 o 
  -9  10   6      213.23      216.51     14.69 o 
  -8  10   6       56.54       55.82      8.87 o 
  -7  10   6       22.09       34.09      7.48 o 
  -6  10   6      112.37       91.04     10.26 o 
  -5  10   6       16.84       15.56      6.43 o 
  -4  10   6        8.77        8.70      6.26 o 
  -3  10   6      400.31      405.28     21.48 o 
  -2  10   6      224.73      225.73     16.00 o 
  -1  10   6      133.37      130.43     13.30 o 
   0  10   6        0.19        0.00      6.70 o 
   1  10   6        0.38        0.00      6.78 o 
   2  10   6       16.10       20.09      7.56 o 
   3  10   6        6.54        9.13      8.00 o 
  -9  11   6       14.34       17.65      7.39 o 
  -8  11   6       57.50       51.21      9.04 o 
  -7  11   6      164.73      175.82     13.39 o 
  -6  11   6       54.90       57.39      9.56 o 
  -5  11   6      233.20      263.90     17.04 o 
  -4  11   6      278.36      261.03     16.87 o 
  -3  11   6       13.09       17.91      7.83 o 
  -2  11   6       24.72       26.69      8.00 o 
  -1  11   6       25.67       28.96      8.78 o 
   0  11   6       21.08       26.17      9.13 o 
   1  11   6       24.87       23.13      8.52 o 
  -7  12   6      116.29      141.64     12.43 o 
  -6  12   6       41.55       44.36      6.45 o 
  -5  12   6        0.31        2.35      6.78 o 
  -4  12   6       13.91       10.35      7.39 o 
  -3  12   6        6.26       13.83      8.09 o 
  -2  12   6       11.75       13.30      7.83 o 
  -1  12   6       58.77       92.00     13.13 o 
   0 -12   7       47.72       46.69     10.43 o 
   3 -12   7        0.28        1.74      1.57 o 
   4 -12   7       49.05       54.78      9.04 o 
   5 -12   7       77.71       67.47      9.91 o 
   6 -12   7       27.74       28.78      8.17 o 
   7 -12   7      279.30      265.20     17.13 o 
  -2 -11   7      165.62      188.08     15.91 o 
  -1 -11   7       50.69       39.48     10.00 o 
   0 -11   7        3.10        0.00      6.96 o 
   1 -11   7        3.89        2.17      6.35 o 
   2 -11   7       64.47       74.69      9.04 o 
   3 -11   7       49.65       59.91      8.43 o 
   4 -11   7       50.46       68.08      9.04 o 
   5 -11   7      100.79      109.47     10.87 o 
   6 -11   7      152.39      153.47     12.61 o 
   7 -11   7       22.13       23.74      7.56 o 
   8 -11   7        0.15        0.00      6.43 o 
  -3 -10   7       13.25       14.09      8.26 o 
  -2 -10   7       31.58       37.91      9.56 o 
  -1 -10   7        7.24       10.17      7.65 o 
   0 -10   7      197.03      192.77     14.52 o 
   1 -10   7       90.70      102.92      8.00 o 
   2 -10   7      536.94      538.84     21.48 o 
   3 -10   7      388.38      361.89     16.87 o 
   4 -10   7        0.61        0.00      5.22 o 
   5 -10   7       84.25       98.43      9.74 o 
   6 -10   7       20.40       17.39      6.52 o 
   7 -10   7       16.44       28.69      7.91 o 
   8 -10   7        8.92        7.83      6.96 o 
   9 -10   7       45.69       53.39      9.65 o 
  -5  -9   7        0.65        5.04      8.52 o 
  -4  -9   7        8.64       10.00      8.43 o 
  -3  -9   7       16.05       25.40      5.24 o 
  -2  -9   7        1.86        4.24      4.14 o 
  -1  -9   7       37.97       48.56      8.17 o 
   0  -9   7      554.59      499.92     11.89 o 
   1  -9   7      126.45      116.29      7.31 o 
   2  -9   7       26.07       12.15      3.42 o 
   3  -9   7       41.58       43.99      4.63 o 
   4  -9   7        3.48        2.36      3.13 o 
   5  -9   7       80.47       78.96      5.87 o 
   6  -9   7       40.91       55.06     13.48 o 
   7  -9   7      881.94      930.15     37.69 o 
   8  -9   7       95.07       99.15      7.45 o 
   9  -9   7       13.70       18.67      5.09 o 
  10  -9   7       95.34       97.82     11.30 o 
  -6  -8   7       10.86       17.13      9.13 o 
  -5  -8   7       32.71       50.32      5.97 o 
  -4  -8   7       41.33       52.85      6.02 o 
  -3  -8   7      473.04      476.01     39.08 o 
  -2  -8   7      302.52      301.74     11.32 o 
  -1  -8   7       20.44       12.83      3.87 o 
   0  -8   7      359.47      342.03      9.05 o 
   1  -8   7      141.47      146.95      8.16 o 
   2  -8   7       69.02       72.13      4.66 o 
   3  -8   7        5.06        9.22      3.23 o 
   4  -8   7     1042.99      965.33     22.92 o 
   5  -8   7     1095.85     1047.86     24.87 o 
   6  -8   7      104.29      114.37      7.25 o 
   7  -8   7     1082.98     1023.67     35.17 o 
   9  -8   7        7.13        7.28      4.48 o 
  10  -8   7        0.64        0.00      4.33 o 
  -6  -7   7       56.58       74.14      7.52 o 
  -5  -7   7      387.46      398.99     14.32 o 
  -4  -7   7      307.14      265.03     16.87 o 
  -3  -7   7      163.13      172.77     13.74 o 
  -2  -7   7       90.70       80.42      5.94 o 
  -1  -7   7       96.53       92.82      4.74 o 
   0  -7   7       22.31       20.00      2.76 o 
   1  -7   7       91.63      101.27      4.55 o 
   2  -7   7     2269.96     2280.05     44.09 o 
   3  -7   7     1103.42     1028.51     23.82 o 
   4  -7   7      382.62      397.26     11.83 o 
   5  -7   7     2288.29     2206.32     62.87 o 
   6  -7   7     1413.32     1379.23     42.43 o 
   7  -7   7      306.04      309.95     13.96 o 
   8  -7   7        0.09        1.00      3.85 o 
   9  -7   7        1.79        5.91      4.30 o 
  10  -7   7       31.54       34.32      5.91 o 
  -7  -6   7       88.97       95.30      7.88 o 
  -6  -6   7        7.74        5.33      4.16 o 
  -5  -6   7       60.43       65.18      6.09 o 
  -4  -6   7      151.37      125.46      7.50 o 
  -3  -6   7      151.48      141.41      7.61 o 
  -2  -6   7       82.30       48.81     12.09 o 
  -1  -6   7     2140.97     2040.18     42.82 o 
   0  -6   7     1382.62     1371.84     29.96 o 
   2  -6   7     4336.33     4356.67     86.72 o 
   3  -6   7     1641.61     1651.39     47.65 o 
   4  -6   7       89.32      102.73      5.80 o 
   5  -6   7      112.60      100.63      6.17 o 
   6  -6   7      327.37      339.19     11.22 o 
   7  -6   7      353.81      335.64     20.35 o 
   8  -6   7       44.75       46.62      5.25 o 
   9  -6   7      513.46      517.08     22.61 o 
  10  -6   7      414.67      410.09     14.29 o 
  -8  -5   7        9.23        7.70      5.35 o 
  -7  -5   7       50.37       57.32      6.47 o 
  -6  -5   7       73.57       85.72      6.89 o 
  -5  -5   7       22.76       24.96      4.26 o 
  -4  -5   7      544.29      501.68     15.32 o 
  -3  -5   7     1958.45     2043.82     46.57 o 
  -2  -5   7      626.10      597.20     12.51 o 
  -1  -5   7     1894.10     2032.88     35.15 o 
   0  -5   7     2918.34     2815.70     47.53 o 
   1  -5   7     1997.77     2116.05     36.37 o 
   2  -5   7       14.76       10.44      2.12 o 
   3  -5   7        4.93        3.98      2.42 o 
   4  -5   7     1263.95     1159.65     35.17 o 
   5  -5   7       81.91       65.16      4.86 o 
   6  -5   7      599.97      577.11     15.62 o 
   7  -5   7     1050.65     1029.62     24.76 o 
   8  -5   7      419.34      402.24     13.31 o 
   9  -5   7       33.72       33.24      5.40 o 
  10  -5   7       57.25       49.13      8.43 o 
  -9  -4   7       10.56       13.51      5.83 o 
  -8  -4   7        5.89        4.60      5.05 o 
  -7  -4   7       96.67       90.76      7.23 o 
  -6  -4   7      284.85      274.42     13.48 o 
  -5  -4   7      737.45      774.02     21.08 o 
  -4  -4   7       53.19       56.03      4.97 o 
  -3  -4   7     1081.54      959.28     23.87 o 
  -2  -4   7     1351.85     1410.53     25.18 o 
  -1  -4   7       69.73       81.87      6.80 o 
   0  -4   7       55.77       48.49      2.97 o 
   1  -4   7      414.65      425.67      9.27 o 
   2  -4   7      275.90      227.16      7.50 o 
   3  -4   7      240.17      221.72      7.47 o 
   4  -4   7     4371.00     4390.92     86.73 o 
   5  -4   7     2408.32     2371.51     49.03 o 
   6  -4   7       83.91      100.07     10.22 o 
   7  -4   7      436.18      447.72     13.50 o 
   8  -4   7      254.25      278.66     10.63 o 
   9  -4   7       13.96       11.12      4.43 o 
  10  -4   7       21.81       28.78      7.83 o 
  -9  -3   7       56.19       67.53      8.08 o 
  -8  -3   7      292.71      327.29     15.09 o 
  -7  -3   7       55.54       46.19     10.30 o 
  -6  -3   7      590.16      626.44     18.87 o 
  -5  -3   7     1216.99     1274.25     45.22 o 
  -4  -3   7      512.90      469.17     13.88 o 
  -3  -3   7       25.44       31.05      3.47 o 
  -2  -3   7       10.18       15.93      2.77 o 
  -1  -3   7       49.09       46.36      2.88 o 
   1  -3   7     1875.15     2039.62     41.67 o 
   2  -3   7     2440.48     2264.50     46.11 o 
   3  -3   7      776.01      555.73     13.94 o 
   4  -3   7      618.64      562.42     16.04 o 
   5  -3   7     1688.83     1814.26     60.39 o 
   6  -3   7      644.74      668.25     18.26 o 
   7  -3   7       11.97       11.62      3.59 o 
   8  -3   7        0.68        0.26      3.32 o 
   9  -3   7      119.03      114.86     10.78 o 
  10  -3   7       32.07       40.43      8.70 o 
 -10  -2   7       20.33       42.17     11.13 o 
  -9  -2   7       31.27       37.48      9.48 o 
  -8  -2   7      275.89      282.82     12.33 o 
  -7  -2   7      608.58      615.71     18.66 o 
  -6  -2   7        5.97        0.70      3.57 o 
  -5  -2   7        2.56        0.00      2.79 o 
  -4  -2   7        8.83       10.17      5.39 o 
  -3  -2   7      558.81      571.25     16.87 o 
  -2  -2   7     1671.31     1643.74     51.04 o 
  -1  -2   7    10554.27    12151.67    232.64 o 
   0  -2   7     6502.98     6343.20    122.62 o 
   1  -2   7      627.59      668.70     20.17 o 
   2  -2   7     2255.33     2313.08     46.86 o 
   3  -2   7     1574.13     1829.39     31.37 o 
   4  -2   7      586.33      544.64     11.08 o 
   5  -2   7        4.20        6.27      2.58 o 
   6  -2   7      187.13      196.26      7.97 o 
   7  -2   7      335.84      297.45     24.82 o 
   8  -2   7       48.34       48.78      5.26 o 
   9  -2   7      124.80      141.30     12.69 o 
  10  -2   7       42.02       62.00     10.26 o 
  -7  -1   7        7.05       10.96      5.30 o 
  -6  -1   7      126.50      115.65      9.48 o 
  -5  -1   7       40.19       42.78      5.74 o 
  -4  -1   7      878.67      859.96     29.30 o 
  -3  -1   7     3913.62     4153.09    122.86 o 
  -2  -1   7     4897.71     4474.46    131.65 o 
  -1  -1   7     4202.06     4486.11    131.82 o 
   0  -1   7     3056.42     3458.16     68.21 o 
   1  -1   7      366.28      300.05      8.74 o 
   3  -1   7        8.86        2.57      1.47 o 
   4  -1   7     1966.97     1898.02     32.75 o 
   5  -1   7      847.09      785.61     18.95 o 
   6  -1   7      500.78      497.01     13.90 o 
   7  -1   7     1192.81     1164.69     26.96 o 
   8  -1   7      545.75      515.19     23.56 o 
   9  -1   7       11.67       20.78      7.74 o 
  10  -1   7       27.84       21.13      7.56 o 
 -10   0   7       36.19       36.35      8.96 o 
  -9   0   7       28.62       43.48      8.70 o 
  -8   0   7       78.60       65.13      9.04 o 
  -6   0   7     3080.49     3495.04    105.99 o 
  -5   0   7     4496.87     4534.02    134.69 o 
  -4   0   7      926.93      861.09     28.87 o 
  -3   0   7     1038.81      799.44     26.61 o 
  -2   0   7     5054.81     6076.47    177.21 o 
  -1   0   7     1678.53     1421.67     43.82 o 
   0   0   7       17.65       12.52      2.70 o 
   1   0   7       37.91       23.48      2.31 o 
   2   0   7     4012.66     3812.13     80.53 o 
   3   0   7      165.06      177.45      5.82 o 
   4   0   7     1540.13     1665.20     29.26 o 
   5   0   7     1082.61     1138.50     21.14 o 
   6   0   7        7.63       14.84      3.45 o 
   7   0   7      170.67      157.99     11.56 o 
   8   0   7       12.82       19.74      7.13 o 
   9   0   7       62.65       72.08     10.52 o 
  10   0   7        1.18        2.35      7.04 o 
 -11   1   7       14.00       14.87      8.09 o 
 -10   1   7       55.68       55.56      9.65 o 
  -9   1   7      269.66      237.99     15.83 o 
  -8   1   7      401.22      430.85     20.87 o 
  -6   1   7      938.89      976.04     33.65 o 
  -5   1   7     2008.43     1883.38     58.52 o 
  -4   1   7       71.44       56.78      5.48 o 
  -3   1   7       74.42       60.34      5.22 o 
  -2   1   7      157.03      169.47      8.09 o 
  -1   1   7     6371.10     6701.65    194.51 o 
   0   1   7     1627.81     1561.39     34.36 o 
   1   1   7     1218.41     1048.36     31.52 o 
   2   1   7     5479.90     5517.43    115.66 o 
   3   1   7     2877.57     3142.71     67.41 o 
   4   1   7        0.87        2.09      2.33 o 
   5   1   7        0.35        2.54      2.65 o 
   6   1   7      480.36      504.50     21.82 o 
   7   1   7       70.03       60.61      8.43 o 
   8   1   7       13.41       12.87      6.17 o 
   9   1   7      270.20      282.94     18.17 o 
 -11   2   7      171.55      158.60     13.91 o 
 -10   2   7      424.01      438.06     22.69 o 
  -9   2   7      150.98      161.30     12.61 o 
  -8   2   7      477.03      445.37     20.87 o 
  -7   2   7      641.04      645.10     25.74 o 
  -6   2   7      221.73      253.20     12.43 o 
  -5   2   7       55.46       73.74      6.35 o 
  -4   2   7     1595.70     1718.95     52.78 o 
  -3   2   7     1314.08     1316.37     40.87 o 
  -2   2   7       28.01       27.56      3.30 o 
  -1   2   7     6092.15     6327.42    131.93 o 
   0   2   7     2774.69     2877.42     61.42 o 
   2   2   7       35.74       40.87      3.28 o 
   3   2   7       68.41       89.18      5.01 o 
   4   2   7      128.05      121.66      5.93 o 
   5   2   7       49.06       52.98      4.69 o 
   6   2   7      154.68      175.80      8.29 o 
   7   2   7      252.68      264.94     15.83 o 
   8   2   7      113.83       92.60     11.04 o 
   9   2   7       62.54       78.26     11.22 o 
 -11   3   7       11.11       14.00      7.83 o 
 -10   3   7      268.74      274.25     17.04 o 
  -9   3   7      249.61      248.25     15.39 o 
  -8   3   7       40.44       49.74      7.39 o 
  -7   3   7        1.39        0.52      1.22 o 
  -6   3   7      452.92      444.24     17.48 o 
  -5   3   7      320.22      314.33     13.04 o 
  -4   3   7     2010.31     2085.11     63.04 o 
  -3   3   7     3867.87     3599.99    105.73 o 
  -2   3   7      838.86      856.63     20.09 o 
  -1   3   7       65.47       42.85      3.23 o 
   0   3   7      943.53     1031.02     23.82 o 
   1   3   7     1094.59     1293.10     29.44 o 
   2   3   7       15.74       10.28      4.39 o 
   3   3   7      748.46      782.42     19.80 o 
   4   3   7     1062.06     1044.17     25.78 o 
   5   3   7      683.66      631.95     17.74 o 
   6   3   7      164.12      164.51      8.32 o 
   7   3   7      389.48      366.85     19.39 o 
   8   3   7       51.04       44.00      8.96 o 
 -11   4   7        6.11       11.48      7.22 o 
 -10   4   7       13.23       20.43      7.04 o 
  -9   4   7       13.41        0.87      1.30 o 
  -8   4   7        5.39        2.87      4.87 o 
  -6   4   7     1585.59     1583.92     49.74 o 
  -5   4   7     2250.56     2321.27     70.00 o 
  -4   4   7        1.77        5.54      2.04 o 
  -3   4   7      407.70      422.29     11.24 o 
  -2   4   7        4.60       15.89      2.18 o 
  -1   4   7       16.95       22.29      2.42 o 
   0   4   7      406.97      445.12     11.85 o 
   1   4   7     1029.47      992.70     23.55 o 
   2   4   7     1100.87     1123.77     26.62 o 
   3   4   7      167.03      157.37     10.83 o 
   4   4   7       97.19       83.27     11.65 o 
   5   4   7      169.15      168.78      9.70 o 
   6   4   7       36.84       44.96      5.29 o 
   7   4   7        0.49        1.30      6.17 o 
   8   4   7       29.64       27.74      8.35 o 
 -11   5   7       10.42        0.00      1.83 o 
 -10   5   7       17.67       10.09      6.43 o 
  -9   5   7      206.07      234.77     14.43 o 
  -8   5   7      759.24      691.01     27.13 o 
  -7   5   7      399.61      469.11     18.52 o 
  -6   5   7       28.24       20.27      3.01 o 
  -5   5   7      114.56      118.41      7.43 o 
  -4   5   7       40.22       33.28      3.04 o 
  -3   5   7        7.53        5.81      1.88 o 
  -2   5   7      260.29      227.84      7.10 o 
  -1   5   7     2206.62     2427.70     77.39 o 
   0   5   7      888.07      926.65     33.65 o 
   1   5   7      187.63      220.69      8.70 o 
   2   5   7     1448.32     1397.74     32.59 o 
   3   5   7      362.83      345.63     17.65 o 
   4   5   7       20.59       17.83      6.00 o 
   5   5   7       10.80        1.39      2.87 o 
   6   5   7      116.02      127.91     11.65 o 
  -9   6   7       38.14       27.91      6.78 o 
  -8   6   7      127.84      136.69     10.96 o 
  -7   6   7       75.15       77.30      8.43 o 
  -6   6   7       26.14       27.48      5.56 o 
  -5   6   7        4.11        7.83      4.26 o 
  -4   6   7     1433.74     1451.58     49.30 o 
  -3   6   7     1389.05     1370.36     46.87 o 
  -2   6   7      100.36       80.17      8.52 o 
  -1   6   7      621.96      573.97     23.91 o 
   0   6   7      201.13      179.21     11.56 o 
   1   6   7       11.33        7.65      5.04 o 
   2   6   7       18.76       16.35      6.00 o 
   3   6   7       13.64       23.82      6.70 o 
   4   6   7      324.56      319.29     18.26 o 
   5   6   7       78.80       50.95      8.78 o 
   6   6   7       96.26        3.83      2.26 o 
 -10   7   7       92.98      125.21     11.65 o 
  -8   7   7       47.07       35.65      7.13 o 
  -7   7   7       17.61       24.52      5.91 o 
  -6   7   7      205.96      200.95     12.52 o 
  -5   7   7      265.86      265.46     14.61 o 
  -4   7   7      337.37      308.16     16.26 o 
  -3   7   7     1431.75     1370.97     47.65 o 
  -2   7   7      472.93      453.89     20.52 o 
  -1   7   7      106.64      106.60     10.09 o 
   0   7   7       93.38      101.21      9.39 o 
   1   7   7      594.96      572.41     25.22 o 
   2   7   7       86.46       65.91      9.22 o 
   3   7   7       10.90       11.74      6.35 o 
   4   7   7      131.18      126.78     12.52 o 
   5   7   7      107.61      125.04     12.87 o 
   6   7   7        0.78        0.00      6.78 o 
 -10   8   7        4.49        5.91      6.26 o 
  -8   8   7      176.81      174.95     13.30 o 
  -7   8   7        6.18       12.43      5.74 o 
  -6   8   7      296.72      296.42     16.35 o 
  -5   8   7      335.15      333.98     17.48 o 
  -4   8   7       32.61       31.74      6.26 o 
  -3   8   7       22.79       27.13      6.52 o 
  -2   8   7      202.08      213.03     14.00 o 
  -1   8   7      406.70      404.85     20.00 o 
   0   8   7      140.95      139.56     12.09 o 
   1   8   7      283.22      339.11     19.39 o 
   2   8   7      387.73      410.85     21.74 o 
   3   8   7       12.40        8.96      6.61 o 
   4   8   7       51.08       49.30      9.65 o 
   5   8   7        0.80        0.00      6.35 o 
 -10   9   7        2.47        0.09      6.17 o 
  -9   9   7      135.88      147.47     12.43 o 
  -7   9   7       27.40       25.48      7.48 o 
  -6   9   7       11.44        8.52      5.83 o 
  -5   9   7        2.22        0.00      4.96 o 
  -4   9   7      379.83      381.28     19.74 o 
  -3   9   7       93.67       89.39     10.26 o 
  -2   9   7      155.59      169.30     13.65 o 
  -1   9   7      303.62      298.42     17.65 o 
   0   9   7      418.55      405.46     22.17 o 
   1   9   7       20.94        7.04      7.56 o 
   2   9   7       32.46       44.43      9.48 o 
   3   9   7        8.80       11.83      7.56 o 
   4   9   7       19.53       27.04      9.13 o 
  -9  10   7        1.15        2.96      6.43 o 
  -7  10   7      200.65      197.38     14.69 o 
  -6  10   7       51.41       54.52      8.78 o 
  -5  10   7       60.39       75.30      9.13 o 
  -4  10   7      312.50      337.46     19.22 o 
  -3  10   7      562.11      553.10     26.26 o 
  -2  10   7        7.50        6.09      7.04 o 
  -1  10   7       96.74       99.82     12.17 o 
   0  10   7       41.72       35.48      8.78 o 
   1  10   7        6.91        3.04      7.04 o 
   2  10   7        9.01       12.96      7.56 o 
  -8  11   7       24.04       24.35      7.56 o 
  -7  11   7       97.39      111.56     12.43 o 
  -6  11   7      308.23      307.20     19.30 o 
  -5  11   7      148.06      158.25     14.17 o 
  -4  11   7        4.10        7.74      7.30 o 
  -3  11   7       28.84       25.04      8.52 o 
  -2  11   7        1.33        0.00      6.26 o 
  -1  11   7        0.54        1.30      7.22 o 
   0  11   7       96.21      130.43     14.52 o 
   1  11   7       71.93       88.60     12.35 o 
  -7  12   7       13.68       18.87      7.39 o 
  -6  12   7       19.60       28.96      9.39 o 
  -5  12   7       29.92       32.09      9.13 o 
  -4  12   7       13.51       15.22      8.09 o 
  -3  12   7       10.01       12.87      8.35 o 
  -2  12   7       56.48       64.17     11.30 o 
  -1  12   7       82.01       90.43     13.22 o 
   3 -12   8       35.93        0.00      1.22 o 
   4 -12   8       61.30       79.13     10.26 o 
   5 -12   8        0.37        2.17      6.70 o 
   6 -12   8      230.46      245.81     16.35 o 
  -2 -11   8       11.28       13.74      8.96 o 
  -1 -11   8        1.67        0.00      7.30 o 
   0 -11   8       17.79       15.39      7.91 o 
   2 -11   8        9.03        5.91      6.17 o 
   3 -11   8      144.64      160.17     12.17 o 
   4 -11   8      355.16      360.76     18.09 o 
   5 -11   8      165.65      171.64     13.04 o 
   6 -11   8       13.46       14.69      7.13 o 
   7 -11   8        9.33        8.87      6.78 o 
   8 -11   8        0.06        0.61      6.87 o 
  -3 -10   8        0.60        0.00      7.91 o 
  -2 -10   8      102.88      120.60     13.39 o 
  -1 -10   8      315.73      304.59     18.96 o 
   0 -10   8        1.41        2.00      6.61 o 
   1 -10   8      676.39      722.07     39.52 o 
   2 -10   8      497.64      497.97     20.43 o 
   3 -10   8        1.38        0.00      5.74 o 
   4 -10   8      261.31      277.46     15.39 o 
   5 -10   8      105.40       92.17      9.74 o 
   6 -10   8       29.37       31.22      7.65 o 
   7 -10   8        0.44        1.30      6.43 o 
   8 -10   8      104.01      111.30     11.74 o 
   9 -10   8      165.26      179.38     14.87 o 
  -4  -9   8       20.74       29.33      5.91 o 
  -3  -9   8        0.16        0.00      4.37 o 
  -2  -9   8       80.99       84.31      7.18 o 
  -1  -9   8      511.04      528.35     16.45 o 
   0  -9   8       48.07       45.73      5.34 o 
   1  -9   8       47.46       43.88      4.08 o 
   2  -9   8       40.40       38.69      6.09 o 
   3  -9   8        0.81        6.27      3.53 o 
   4  -9   8        4.44        7.30      3.38 o 
   5  -9   8       61.64       70.58      5.77 o 
   6  -9   8      542.83      518.82     30.04 o 
   7  -9   8       29.22       27.48      5.28 o 
   8  -9   8      169.08      157.46      9.14 o 
  -5  -8   8       18.59       17.56      8.43 o 
  -4  -8   8      385.84      355.29     21.30 o 
  -3  -8   8      184.87      210.13     10.05 o 
  -2  -8   8        4.69       10.69      4.78 o 
  -1  -8   8      354.94      360.07     12.53 o 
   0  -8   8      545.13      542.19     12.53 o 
   1  -8   8        9.30       10.20      2.76 o 
   2  -8   8        3.12        9.65      3.38 o 
   3  -8   8      727.47      641.01     18.13 o 
   4  -8   8      432.92      400.72     12.45 o 
   5  -8   8        7.98        7.56      3.73 o 
   6  -8   8      911.65      773.26     28.09 o 
   7  -8   8      660.09      592.40     24.00 o 
   8  -8   8      101.68      107.73     14.09 o 
   9  -8   8        0.03        0.81      4.42 o 
  10  -8   8        1.88        2.18      4.70 o 
  -6  -7   8      166.43      151.16      9.34 o 
  -5  -7   8       81.59       89.90      7.23 o 
  -4  -7   8      129.76      140.17      8.47 o 
  -3  -7   8      304.56      253.51     30.91 o 
  -2  -7   8       13.19       13.83      6.43 o 
  -1  -7   8       47.54       44.44      4.91 o 
   0  -7   8      184.16      186.71      7.79 o 
   1  -7   8      671.58      650.16     25.03 o 
   2  -7   8      585.25      571.04     15.08 o 
   3  -7   8      535.25      503.02     19.39 o 
   4  -7   8     1375.68     1246.46     38.61 o 
   5  -7   8      939.33      944.05     23.06 o 
   6  -7   8        2.13        5.18      3.92 o 
   7  -7   8        0.38        0.00      4.22 o 
   8  -7   8        0.91        0.00      3.70 o 
   9  -7   8       16.38       17.75      5.01 o 
  10  -7   8       55.65       60.03      6.73 o 
  -7  -6   8        0.12        0.00      4.45 o 
  -6  -6   8       81.56       83.91      7.21 o 
  -5  -6   8      129.94      107.31      7.57 o 
  -4  -6   8        0.18        0.00      4.39 o 
  -3  -6   8      112.94      107.41      8.61 o 
  -2  -6   8     1276.07     1369.05     32.98 o 
  -1  -6   8      803.44      802.98     35.49 o 
   0  -6   8       56.35       67.96      4.05 o 
   1  -6   8     1422.04     1365.82     31.88 o 
   2  -6   8     2455.95     2489.52     42.96 o 
   3  -6   8      131.70      114.14      6.36 o 
   4  -6   8      250.72      256.70     13.35 o 
   5  -6   8      256.90      283.73     10.26 o 
   6  -6   8        0.59        0.00      3.34 o 
   7  -6   8       96.02       99.98      6.73 o 
   8  -6   8      410.98      398.87     13.53 o 
   9  -6   8      305.81      301.04     11.88 o 
  10  -6   8        8.57       14.74      9.04 o 
  -8  -5   8       61.88       82.83      8.15 o 
  -7  -5   8       20.03       14.28      4.82 o 
  -6  -5   8       71.39       69.18      6.35 o 
  -5  -5   8       69.44       71.13      6.35 o 
  -4  -5   8      148.33      170.06      8.04 o 
  -3  -5   8      337.84      288.47     10.42 o 
  -2  -5   8      659.16      580.21     21.34 o 
  -1  -5   8     2313.49     2262.34     39.41 o 
   0  -5   8     1298.91     1291.83     23.68 o 
   1  -5   8       24.28       35.79      3.11 o 
   2  -5   8       24.31       31.33      3.60 o 
   3  -5   8      271.85      232.15      8.21 o 
   4  -5   8      242.56      270.58     10.17 o 
   5  -5   8      615.72      537.83     19.91 o 
   6  -5   8      385.10      356.22     11.66 o 
   7  -5   8      257.19      255.10     10.08 o 
   8  -5   8       46.65       54.00      5.83 o 
   9  -5   8      190.25      184.57     14.43 o 
  10  -5   8       43.05       41.91      8.96 o 
  -8  -4   8       31.47       27.43      6.14 o 
  -7  -4   8       64.30       64.79      6.87 o 
  -6  -4   8      262.84      268.12     11.10 o 
  -5  -4   8       98.10       91.87      6.60 o 
  -4  -4   8      885.38      741.89     20.09 o 
  -3  -4   8      633.32      597.14     16.80 o 
  -2  -4   8       68.58       67.33      3.94 o 
  -1  -4   8      554.28      584.52     12.28 o 
   0  -4   8      513.98      495.02     19.17 o 
   1  -4   8     1113.73     1177.64     35.52 o 
   2  -4   8      676.10      788.71     18.71 o 
   3  -4   8     1323.28     1170.17     26.12 o 
   4  -4   8     1540.13     1484.39     32.36 o 
   5  -4   8      515.16      472.85     13.52 o 
   6  -4   8      707.61      661.04     17.57 o 
   7  -4   8      216.34      208.24      9.18 o 
   8  -4   8       25.29       19.19      4.67 o 
   9  -4   8        1.06        1.87      4.11 o 
  10  -4   8       14.15       12.96      7.22 o 
  -9  -3   8       47.49       61.56     10.43 o 
  -8  -3   8       51.62       49.92      6.89 o 
  -7  -3   8      514.87      544.32     17.72 o 
  -6  -3   8     1290.70     1245.00     31.47 o 
  -5  -3   8       83.09       79.86      5.97 o 
  -4  -3   8       84.83       91.99      5.90 o 
  -3  -3   8      441.64      453.29     13.48 o 
  -2  -3   8      713.89      777.83     19.86 o 
  -1  -3   8     2059.96     2157.16     44.01 o 
   0  -3   8      204.77      315.25     20.00 o 
   1  -3   8     4599.49     4083.58     80.61 o 
   2  -3   8     1076.49     1167.14     25.74 o 
   3  -3   8      273.34      222.06      5.85 o 
   4  -3   8     2857.10     3009.68     61.05 o 
   5  -3   8      430.71      392.82     11.83 o 
   6  -3   8      197.90      205.24      8.63 o 
   7  -3   8      208.97      207.72      8.97 o 
   8  -3   8       85.40       88.00      6.50 o 
   9  -3   8        2.98        5.56      6.26 o 
  10  -3   8       48.97       48.00      9.48 o 
  -9  -2   8      118.01      145.30     14.09 o 
  -8  -2   8       23.25       26.35      7.04 o 
  -7  -2   8        5.18        4.52      5.74 o 
  -6  -2   8      202.33      187.12     11.91 o 
  -5  -2   8        0.89        0.17      3.57 o 
  -4  -2   8       76.26       66.61      7.13 o 
  -3  -2   8        9.04       12.26      4.00 o 
  -2  -2   8     4080.41     4231.08    125.47 o 
  -1  -2   8     2521.03     2401.96     73.13 o 
   0  -2   8     1935.27     1952.24     40.19 o 
   1  -2   8     3569.71     3861.93     76.36 o 
   2  -2   8      505.48      469.17     12.38 o 
   3  -2   8        0.23        2.94      1.62 o 
   4  -2   8       56.94       69.42      4.91 o 
   5  -2   8      533.43      484.34     13.59 o 
   6  -2   8      615.77      677.13     17.77 o 
   7  -2   8      128.25      138.83      7.58 o 
   8  -2   8      181.23      217.29      9.71 o 
   9  -2   8      127.55      127.04     12.35 o 
  10  -2   8       11.17       20.35      8.17 o 
 -10  -1   8       30.16       55.13     12.87 o 
  -9  -1   8       26.09       32.78      9.56 o 
  -8  -1   8        2.95        9.65      6.78 o 
  -7  -1   8       18.68       12.26      5.83 o 
  -6  -1   8        9.39       14.96      5.04 o 
  -5  -1   8      469.44      506.06     20.17 o 
  -4  -1   8     1477.07     1279.85     41.82 o 
  -3  -1   8     3924.94     4091.27    121.56 o 
  -2  -1   8     1189.96     1099.94     35.82 o 
  -1  -1   8     3105.71     3507.30    104.17 o 
   0  -1   8      735.26      622.14     22.00 o 
   1  -1   8      319.21      318.21      9.16 o 
   2  -1   8      353.52      362.05      8.18 o 
   3  -1   8      337.47      311.68      8.35 o 
   4  -1   8      180.52      219.40      6.22 o 
   5  -1   8      334.97      379.49     11.48 o 
   6  -1   8      525.61      548.34     15.37 o 
   7  -1   8      161.11      149.67     10.13 o 
   8  -1   8       46.43       52.78      8.96 o 
   9  -1   8        0.21        0.00      6.35 o 
  10  -1   8       12.43       16.78      8.09 o 
 -10   0   8        0.78        3.74     10.00 o 
  -9   0   8       66.05       69.65     11.13 o 
  -8   0   8       36.29       28.69      7.04 o 
  -7   0   8      521.14      537.97     22.52 o 
  -6   0   8     2138.73     2171.28     68.61 o 
  -5   0   8      331.96      274.77     13.39 o 
  -4   0   8     1229.55     1158.81     37.91 o 
  -3   0   8     2676.92     2883.33     86.60 o 
  -2   0   8       19.15       27.22      4.09 o 
  -1   0   8     1255.71     1563.14     48.52 o 
   0   0   8      902.94      893.52     29.48 o 
   1   0   8     2562.36     2840.65     60.86 o 
   2   0   8      628.46      766.76     32.48 o 
   3   0   8     1391.57     1616.08     36.18 o 
   4   0   8     1260.98     1304.43     23.83 o 
   5   0   8       16.36       30.51      6.04 o 
   6   0   8       57.97       69.82      8.17 o 
   7   0   8       18.92       18.78      6.61 o 
   8   0   8       13.55       11.65      6.70 o 
   9   0   8        3.93        3.83      7.04 o 
 -10   1   8      106.69      177.21     17.74 o 
  -9   1   8      209.66      285.64     17.56 o 
  -8   1   8       28.21       30.52      7.39 o 
  -7   1   8        5.21        5.74      4.70 o 
  -6   1   8     2317.78     2511.26     77.74 o 
  -5   1   8      374.40      286.85     13.22 o 
  -4   1   8      122.54      134.60      8.26 o 
  -3   1   8      291.41      313.55     12.87 o 
  -2   1   8      658.03      589.62     20.52 o 
  -1   1   8      910.09     1010.73     32.52 o 
   0   1   8     1123.00     1047.99     24.21 o 
   1   1   8     2105.71     1914.85     42.07 o 
   2   1   8     2738.63     2785.76     60.05 o 
   3   1   8       20.24       18.22      2.92 o 
   4   1   8      868.50      911.78     22.50 o 
   5   1   8      195.71      204.08      8.25 o 
   6   1   8       15.16       14.35      5.74 o 
   7   1   8        5.42        4.09      5.04 o 
   8   1   8      383.45      377.81     19.91 o 
   9   1   8      142.13      135.73     13.65 o 
  -9   2   8      523.97      615.01     27.30 o 
  -8   2   8      295.71      335.46     17.22 o 
  -7   2   8       38.38       43.56      6.43 o 
  -6   2   8        9.31        8.26      3.83 o 
  -5   2   8      316.85      298.77     13.04 o 
  -4   2   8      271.22      211.03     10.00 o 
  -3   2   8      415.85      384.15     14.78 o 
  -2   2   8     3838.86     3767.37    111.04 o 
  -1   2   8     2856.14     3038.61     64.99 o 
   0   2   8        1.48        2.77      1.98 o 
   1   2   8      794.00      731.70     24.69 o 
   2   2   8      231.80      324.01      9.83 o 
   3   2   8        7.92        6.41      3.13 o 
   4   2   8       31.67       42.26      4.15 o 
   5   2   8      854.40      922.06     23.64 o 
   6   2   8      385.02      409.72     19.04 o 
   7   2   8        0.34        5.83      6.26 o 
   8   2   8      170.11      188.69     15.04 o 
  -8   3   8       81.71       80.00      8.70 o 
  -7   3   8       82.64       70.61      7.22 o 
  -6   3   8       15.66       18.78      4.43 o 
  -5   3   8     2061.96     2030.85     62.34 o 
  -4   3   8     2700.38     2634.91     78.95 o 
  -3   3   8        8.59       16.02      5.61 o 
  -2   3   8      216.13      216.58     10.65 o 
  -1   3   8     1521.82     1560.85     34.92 o 
   0   3   8        4.79        6.74      2.15 o 
   1   3   8      796.40      784.85     19.28 o 
   2   3   8      258.70      238.86     11.30 o 
   3   3   8     1604.59     1657.66     38.00 o 
   4   3   8      406.48      322.42     11.06 o 
   5   3   8       49.63       63.92      5.53 o 
   6   3   8      700.02      667.06     19.33 o 
   7   3   8      174.17      151.47     12.87 o 
   8   3   8        0.12        0.00      6.17 o 
 -11   4   8       11.93       10.61      7.39 o 
  -9   4   8       31.89       47.48      8.26 o 
  -8   4   8       30.43       29.39      6.26 o 
  -7   4   8     1313.50     1224.02     40.43 o 
  -6   4   8     1254.30     1405.49     44.87 o 
  -5   4   8      226.81      219.73     10.26 o 
  -4   4   8     2518.01     2668.83     57.88 o 
  -3   4   8     1461.94     1582.41     35.46 o 
  -2   4   8       27.34       42.78      3.36 o 
  -1   4   8       82.58       75.62      4.35 o 
   0   4   8     1781.38     1815.93     40.34 o 
   1   4   8     1321.72     1376.58     31.68 o 
   2   4   8      114.72      136.98      9.17 o 
   3   4   8     1230.15     1176.98     39.04 o 
   4   4   8      482.98      496.46     15.11 o 
   5   4   8        7.38        4.23      3.44 o 
   6   4   8        1.56        2.97      3.72 o 
   7   4   8       52.23       53.65      8.78 o 
  -9   5   8      359.63      394.85     18.96 o 
  -8   5   8      123.27      105.30      8.78 o 
  -7   5   8      182.36      226.34     11.56 o 
  -6   5   8      186.81      163.37      7.00 o 
  -5   5   8        1.23        4.58      2.41 o 
  -4   5   8       89.83       86.70      4.70 o 
  -3   5   8      263.28      238.68     12.96 o 
  -2   5   8     1788.04     1954.07     63.91 o 
  -1   5   8      791.84      747.35     28.52 o 
   0   5   8      854.29      813.18     30.78 o 
   1   5   8     2324.40     2244.75     73.13 o 
   2   5   8      643.46      667.18     27.30 o 
   3   5   8        0.45        0.00      4.87 o 
   4   5   8       18.04       14.52      4.70 o 
   5   5   8       45.61       55.04      8.43 o 
   6   5   8        1.23        0.78      6.17 o 
  -9   6   8      287.22      294.85     16.43 o 
  -8   6   8        4.13        1.65      5.13 o 
  -7   6   8        3.65        8.35      4.96 o 
  -6   6   8      212.09      207.99     12.78 o 
  -5   6   8      581.78      581.36     24.09 o 
  -4   6   8      898.13      866.04     32.52 o 
  -3   6   8      111.28      133.56     10.61 o 
  -2   6   8     1559.82     1638.61     55.56 o 
  -1   6   8      296.65      298.85     15.74 o 
   0   6   8       49.00       64.26      7.83 o 
   1   6   8       36.19       37.65      6.96 o 
   2   6   8      108.41      119.21     10.96 o 
   3   6   8      131.49      137.21     12.00 o 
   4   6   8       36.15       34.61      8.17 o 
   5   6   8      134.37      147.30     12.61 o 
   6   6   8      142.89      146.69     13.04 o 
 -10   7   8        7.77       10.96      6.52 o 
  -9   7   8       67.93       58.08      8.70 o 
  -8   7   8       13.43       14.17      6.17 o 
  -7   7   8      209.54      202.60     13.39 o 
  -6   7   8       85.36       75.21      8.35 o 
  -5   7   8      325.70      290.33     15.83 o 
  -4   7   8      758.05      708.75     28.61 o 
  -3   7   8       48.75       48.00      7.30 o 
  -2   7   8        3.52        1.74      4.87 o 
  -1   7   8       15.76       26.09      6.52 o 
   0   7   8      108.66       97.91     10.17 o 
   1   7   8       28.85       37.91      7.56 o 
   2   7   8      483.21      502.32     24.35 o 
   3   7   8      557.84      529.71     25.65 o 
   4   7   8       79.05       89.65     11.13 o 
   5   7   8       18.11       22.35      8.00 o 
 -10   8   8       20.96       28.87      7.74 o 
  -8   8   8        6.69        7.39      6.35 o 
  -7   8   8      419.12      425.98     21.04 o 
  -6   8   8      294.30      301.29     17.13 o 
  -5   8   8        7.17       11.48      5.74 o 
  -4   8   8      100.16      115.39     10.78 o 
  -3   8   8      219.73      219.99     14.35 o 
  -2   8   8        2.66        4.78      5.48 o 
  -1   8   8      120.70      108.43     10.52 o 
   0   8   8      136.90      160.08     13.13 o 
   1   8   8      370.40      374.42     20.87 o 
   2   8   8       21.88       19.22      8.00 o 
   3   8   8       71.91       80.60     10.61 o 
   4   8   8       63.01       55.30     10.00 o 
 -10   9   8       95.47       95.04     10.78 o 
  -8   9   8       68.80       76.26     10.09 o 
  -7   9   8        0.09        0.00      5.74 o 
  -6   9   8       19.23       17.83      6.78 o 
  -5   9   8        6.06       15.13      6.26 o 
  -4   9   8       39.07       27.56      7.30 o 
  -3   9   8      667.68      715.70     30.52 o 
  -2   9   8      728.53      741.35     31.48 o 
  -1   9   8       91.53       85.65     10.43 o 
   0   9   8      116.95      120.69     12.87 o 
   1   9   8      260.86      271.81     18.43 o 
   2   9   8        4.85        1.48      6.87 o 
   3   9   8       11.11        7.56      7.48 o 
  -7  10   8       85.02       96.52     11.30 o 
  -6  10   8       37.12       39.74      8.26 o 
  -5  10   8      107.47      132.78     12.61 o 
  -4  10   8      247.07      247.12     16.61 o 
  -3  10   8       14.90       16.00      7.65 o 
  -2  10   8      207.05      190.60     14.96 o 
  -1  10   8      302.15      277.46     18.17 o 
   0  10   8       10.29        8.26      7.48 o 
   1  10   8       21.66       33.56      9.13 o 
   2  10   8       36.27       51.74     10.78 o 
  -7  11   8      413.94      460.76     24.52 o 
  -6  11   8       33.96       43.39      9.39 o 
  -5  11   8       61.44       65.82     10.43 o 
  -4  11   8      210.04      171.90     14.43 o 
  -3  11   8       25.58       34.95      9.30 o 
  -2  11   8        3.06        5.04      7.13 o 
  -1  11   8       43.48       40.17      9.30 o 
   0  11   8       72.05       94.08     12.87 o 
  -6  12   8       63.82       74.60     11.39 o 
  -5  12   8        7.27       18.09      8.35 o 
  -4  12   8       17.61       20.69      8.43 o 
  -3  12   8       82.68       86.26     11.56 o 
   3 -12   9       31.27        0.00      1.83 o 
   4 -12   9       10.11       11.74      7.56 o 
   5 -12   9       59.29       51.91      9.56 o 
  -1 -11   9        0.01        0.00      7.39 o 
   0 -11   9       40.39       41.04      9.83 o 
   2 -11   9      169.55      179.90     12.69 o 
   3 -11   9      349.47      351.81     18.00 o 
   4 -11   9       82.49       94.52     10.70 o 
   5 -11   9       17.39       14.35      7.39 o 
   6 -11   9      117.52      113.30     11.83 o 
   7 -11   9       52.77       65.82     10.26 o 
  -3 -10   9       18.23       14.26      9.13 o 
  -2 -10   9       13.08       22.09      9.22 o 
  -1 -10   9       38.73       37.56      9.39 o 
   0 -10   9      251.93      261.64     17.04 o 
   1 -10   9      134.55      152.17     11.91 o 
   2 -10   9       13.95        8.00      6.09 o 
   3 -10   9      182.47      185.56     12.96 o 
   4 -10   9      157.15      152.77      8.39 o 
   5 -10   9        2.77        5.56      4.05 o 
   6 -10   9       32.97       41.89      5.66 o 
   7 -10   9       52.08       50.51      7.43 o 
   8 -10   9       51.82       60.65      6.74 o 
  -4  -9   9        0.19        0.00      4.82 o 
  -3  -9   9      159.15      166.45      9.67 o 
  -2  -9   9      420.61      487.82     16.55 o 
  -1  -9   9      131.26      128.97      8.46 o 
   0  -9   9      465.82      527.56     16.53 o 
   1  -9   9      245.44      248.97      8.36 o 
   2  -9   9       46.22       38.43      6.43 o 
   3  -9   9       23.32       22.75      4.26 o 
   4  -9   9        0.93        4.67      3.63 o 
   5  -9   9      108.59      135.22      7.81 o 
   6  -9   9       56.12       47.12      5.67 o 
   7  -9   9      185.66      167.82      8.95 o 
   9  -9   9       32.09       29.08      6.13 o 
  -5  -8   9      100.51      105.64      8.31 o 
  -4  -8   9      149.92      135.51     29.95 o 
  -3  -8   9        5.01        2.06      2.22 o 
  -2  -8   9      379.94      340.50     19.56 o 
  -1  -8   9      815.97      815.84     22.25 o 
   0  -8   9       63.22       76.77      4.88 o 
   1  -8   9      206.43      187.26      6.94 o 
   2  -8   9      183.71      189.25      8.27 o 
   3  -8   9      138.86      145.20      7.47 o 
   4  -8   9       69.41       52.38     17.87 o 
   6  -8   9      414.61      375.10     12.81 o 
   7  -8   9       36.81       40.10      5.62 o 
   8  -8   9        3.26        0.00      4.33 o 
   9  -8   9       43.95       31.78      5.78 o 
  -6  -7   9        0.01        0.00      4.58 o 
  -5  -7   9      282.09      273.00     11.85 o 
  -4  -7   9      471.86      463.01     16.48 o 
  -3  -7   9       55.17       68.05      7.91 o 
  -2  -7   9       45.20       47.65      5.27 o 
  -1  -7   9      240.90      220.11      7.32 o 
   0  -7   9       22.03       24.22      3.22 o 
   1  -7   9      121.45       91.81     11.35 o 
   2  -7   9      648.57      585.60     46.78 o 
   3  -7   9     1945.68     1924.24     41.44 o 
   4  -7   9      279.39      318.21     10.97 o 
   5  -7   9       96.06       90.28     11.39 o 
   6  -7   9       95.71       94.69      6.66 o 
   7  -7   9      119.68      108.23      7.19 o 
   8  -7   9        2.19        0.00      4.11 o 
   9  -7   9      102.94      107.65      7.91 o 
  -7  -6   9      138.93      133.16      9.44 o 
  -6  -6   9      137.55      123.93      8.46 o 
  -5  -6   9        8.17       12.28      4.55 o 
  -4  -6   9       10.90       11.55      5.70 o 
  -3  -6   9      469.63      521.60     16.26 o 
  -2  -6   9      717.78      704.70     19.65 o 
  -1  -6   9      569.25      590.08     16.78 o 
   0  -6   9     1462.06     1500.18     27.53 o 
   1  -6   9     1227.88     1173.03     40.14 o 
   2  -6   9       66.95       58.14      4.92 o 
   3  -6   9      166.48      183.99      7.93 o 
   4  -6   9       59.73       69.74      5.25 o 
   5  -6   9       30.20       34.60      4.59 o 
   6  -6   9        1.62        0.15      3.62 o 
   7  -6   9      205.17      191.83      9.25 o 
   8  -6   9      345.42      319.95     12.25 o 
   9  -6   9       69.68       75.80      6.89 o 
  10  -6   9       62.07       68.33      7.07 o 
  -7  -5   9        6.19        5.98      4.77 o 
  -6  -5   9        3.29        0.77      4.51 o 
  -5  -5   9        7.20        8.01      4.09 o 
  -4  -5   9       22.10       30.53      4.84 o 
  -3  -5   9      388.08      325.92     17.56 o 
  -2  -5   9      923.99      917.80     18.28 o 
  -1  -5   9      495.81      492.32     11.40 o 
   0  -5   9      188.24      178.16      6.10 o 
   1  -5   9      268.06      262.24     13.17 o 
   2  -5   9      276.82      264.47      9.19 o 
   3  -5   9        2.82        5.68      3.35 o 
   4  -5   9     1193.51     1201.93     27.59 o 
   5  -5   9      590.71      599.70     16.43 o 
   6  -5   9      242.57      240.55     10.83 o 
   7  -5   9        6.33        6.03      3.87 o 
   8  -5   9      284.19      294.80     11.53 o 
   9  -5   9       16.42       14.55      5.01 o 
  10  -5   9        0.60        0.26      6.00 o 
  -8  -4   9       23.65       28.06      5.99 o 
  -7  -4   9      153.31      150.26      9.19 o 
  -6  -4   9      280.59      253.94     11.10 o 
  -5  -4   9      416.29      382.53     13.40 o 
  -4  -4   9      679.69      693.29     19.36 o 
  -3  -4   9        2.51        1.66      3.05 o 
  -2  -4   9      648.63      621.75     15.71 o 
  -1  -4   9      490.78      568.49     14.78 o 
   0  -4   9       22.18       14.96      4.26 o 
   1  -4   9       33.52       23.72      3.53 o 
   2  -4   9      938.17      910.85     25.39 o 
   3  -4   9      671.50      556.53     23.39 o 
   4  -4   9      139.89      132.38      9.22 o 
   5  -4   9      504.73      481.06     17.69 o 
   6  -4   9       68.50       57.20      6.13 o 
   7  -4   9       49.74       43.13      8.00 o 
   8  -4   9       17.60       24.75      5.03 o 
   9  -4   9       94.18       99.10      7.59 o 
  10  -4   9       11.60       16.87      7.22 o 
  -9  -3   9       30.28       35.56      8.61 o 
  -8  -3   9      120.18      112.52     10.78 o 
  -7  -3   9      355.58      344.24     17.65 o 
  -6  -3   9       15.41       21.56      5.65 o 
  -5  -3   9      138.14      173.90     11.39 o 
  -4  -3   9      226.61      235.64     12.35 o 
  -3  -3   9       78.89      107.99      8.61 o 
  -2  -3   9        7.09        9.04      3.83 o 
  -1  -3   9      970.97      911.23     21.56 o 
   0  -3   9     3535.73     3550.01     70.93 o 
   1  -3   9     1112.46     1259.29     27.79 o 
   2  -3   9      119.30      100.54      5.56 o 
   3  -3   9     1264.12     1224.61     22.37 o 
   4  -3   9      712.62      624.32     16.30 o 
   5  -3   9       12.57       25.23      4.02 o 
   6  -3   9        0.57        2.40      3.56 o 
   7  -3   9      208.49      217.89      9.58 o 
   8  -3   9       58.34       37.23      5.29 o 
   9  -3   9       99.87      127.47     12.61 o 
  10  -3   9       95.40       98.78     11.30 o 
  -9  -2   9       98.49      108.95     12.17 o 
  -8  -2   9        0.35        0.00      6.09 o 
  -7  -2   9      146.27      115.21     10.17 o 
  -6  -2   9       95.11       87.21      9.04 o 
  -5  -2   9        3.70        7.13      4.35 o 
  -4  -2   9        7.69        8.78      4.00 o 
  -3  -2   9     1533.44     1545.57     49.56 o 
  -2  -2   9     1644.97     1664.00     52.69 o 
  -1  -2   9     2906.51     2936.46     88.78 o 
   0  -2   9     5575.86     5762.19    112.21 o 
   1  -2   9     2219.66     2141.04     44.29 o 
   2  -2   9      647.85      776.74     21.00 o 
   3  -2   9        0.05        0.72      1.73 o 
   4  -2   9       61.22       47.60      7.22 o 
   5  -2   9     1379.96     1453.26     32.36 o 
   6  -2   9        6.04       11.30      5.00 o 
   7  -2   9     1302.15     1406.77     32.33 o 
   8  -2   9      471.02      492.78     15.54 o 
   9  -2   9        3.48        4.43      6.09 o 
 -10  -1   9       55.67       58.95     11.30 o 
  -9  -1   9       31.44       44.87      8.96 o 
  -8  -1   9       40.61       39.13      8.35 o 
  -7  -1   9        0.12        2.26      5.30 o 
  -6  -1   9      290.25      331.11     16.00 o 
  -5  -1   9     1152.50     1096.73     37.48 o 
  -4  -1   9      437.27      421.89     17.30 o 
  -3  -1   9      684.94      602.84     22.17 o 
  -2  -1   9     3425.15     3696.94    110.43 o 
  -1  -1   9     1435.64     1446.53     46.00 o 
   0  -1   9     3601.55     4290.12    127.30 o 
   1  -1   9      211.66      173.60      6.88 o 
   2  -1   9      536.35      572.35     11.91 o 
   3  -1   9       32.95       49.28      3.21 o 
   4  -1   9     1076.38     1249.58     56.57 o 
   5  -1   9     1274.36     1319.73     29.97 o 
   6  -1   9      266.11      267.46     10.38 o 
   7  -1   9       28.64       39.29      5.30 o 
   8  -1   9      156.30      160.17     13.56 o 
   9  -1   9        3.13        3.83      6.17 o 
 -10   0   9        0.09        1.74      9.30 o 
  -9   0   9       28.91       28.96      8.61 o 
  -8   0   9      238.27      257.73     15.22 o 
  -7   0   9      456.78      445.89     20.00 o 
  -6   0   9      504.09      478.84     20.09 o 
  -5   0   9     3826.33     3952.32    118.69 o 
  -4   0   9      597.94      509.02     19.65 o 
  -3   0   9      393.87      386.41     15.65 o 
  -2   0   9        0.27        0.00      2.96 o 
  -1   0   9     1475.30     1469.14     46.35 o 
   0   0   9     1361.04     1629.74     51.04 o 
   1   0   9      399.66      346.67     10.14 o 
   2   0   9     5610.86     5899.28    123.87 o 
   3   0   9     3955.91     4100.40     87.33 o 
   4   0   9      262.03      233.32     22.52 o 
   5   0   9       29.79       27.56      5.74 o 
   6   0   9       41.47       51.82      7.83 o 
   7   0   9       33.89       44.26      8.17 o 
   8   0   9        8.65        9.22      6.70 o 
   9   0   9      139.50      140.43     12.96 o 
 -10   1   9      189.81      289.90     19.48 o 
  -9   1   9        8.25        8.96      7.48 o 
  -8   1   9      148.01      150.25     11.83 o 
  -7   1   9      562.74      611.10     24.43 o 
  -6   1   9      294.08      259.38     13.30 o 
  -5   1   9        8.57       11.74      4.00 o 
  -4   1   9       89.51       76.60      6.87 o 
  -3   1   9      482.82      521.02     19.22 o 
  -2   1   9      368.00      294.59     12.69 o 
  -1   1   9     1478.84     1639.57     50.95 o 
   0   1   9     2607.33     2426.29     52.79 o 
   1   1   9      352.83      401.14     11.40 o 
   2   1   9      652.13      644.81     30.39 o 
   3   1   9     1695.34     1802.23     40.60 o 
   4   1   9       10.45        2.57      2.58 o 
   5   1   9        1.49        1.04      4.61 o 
   6   1   9      671.90      695.70     27.65 o 
   7   1   9      171.07      145.99     12.35 o 
   8   1   9       67.65       50.26      9.30 o 
   9   1   9       46.65       63.39     10.52 o 
 -10   2   9      196.08      286.59     19.65 o 
  -9   2   9      118.94      138.25     12.69 o 
  -8   2   9        5.72       10.35      5.74 o 
  -7   2   9        6.87        0.78      4.61 o 
  -6   2   9      153.69      162.69     10.00 o 
  -5   2   9        8.23       21.13      4.52 o 
  -4   2   9      760.30      805.09     27.48 o 
  -3   2   9     1207.01     1227.07     39.22 o 
  -2   2   9     1558.56     1494.70     46.52 o 
  -1   2   9      370.89      398.19     11.30 o 
   0   2   9     2610.47     2820.42     61.02 o 
   1   2   9       17.88       16.43      3.65 o 
   2   2   9       43.22       54.07      4.06 o 
   3   2   9      248.01      194.91      7.74 o 
   4   2   9      497.79      495.08     37.74 o 
   5   2   9      535.40      546.05     17.04 o 
   6   2   9        6.37       13.91      6.09 o 
   7   2   9      550.05      612.40     26.69 o 
   8   2   9      119.50      105.99     11.83 o 
 -10   3   9        3.75        0.00      7.56 o 
  -9   3   9        5.17        0.96      6.17 o 
  -8   3   9        1.40        0.00      4.70 o 
  -7   3   9       67.75       64.69      7.22 o 
  -6   3   9      970.04      924.39     31.56 o 
  -5   3   9      928.11      828.74     28.26 o 
  -4   3   9        3.53       15.48      3.65 o 
  -3   3   9      436.23      404.02     16.56 o 
  -2   3   9      800.66      788.21     25.52 o 
  -1   3   9      103.29      119.67      6.17 o 
   0   3   9        0.48        0.00      2.09 o 
   1   3   9     1177.43     1180.91     27.74 o 
   2   3   9      404.70      404.94     16.26 o 
   3   3   9        6.61        2.43      2.89 o 
   4   3   9      257.83      268.69     10.20 o 
   5   3   9      238.72      271.91     12.43 o 
   6   3   9       59.07       59.30      8.43 o 
   7   3   9        5.52        3.57      6.26 o 
   8   3   9        1.17        6.17      6.78 o 
 -11   4   9        0.43        1.22      8.78 o 
 -10   4   9        4.33        1.91      7.04 o 
  -9   4   9       89.07       99.73     10.26 o 
  -8   4   9      369.36      382.50     17.65 o 
  -7   4   9      252.68      244.60     12.96 o 
  -6   4   9       37.63       36.69      5.22 o 
  -5   4   9      960.84      843.87     28.43 o 
  -4   4   9       53.29       46.86      5.22 o 
  -3   4   9       77.23       87.52      4.85 o 
  -2   4   9       31.38       21.23      2.89 o 
  -1   4   9      576.57      646.53     16.52 o 
   0   4   9      828.02      901.72     23.82 o 
   1   4   9      216.26      179.97      9.09 o 
   2   4   9     1769.22     1822.52     41.54 o 
   3   4   9      610.05      647.79     24.26 o 
   4   4   9       86.73       86.67      6.64 o 
   5   4   9        4.70        8.13      3.84 o 
   6   4   9        8.17       12.35      6.43 o 
  -6   5   9       70.57       78.78      8.43 o 
  -5   5   9      221.47      205.47     12.35 o 
  -4   5   9       91.11       81.13      8.52 o 
  -3   5   9     2052.93     2105.80     68.87 o 
  -2   5   9      534.66      521.45     22.00 o 
  -1   5   9      565.48      529.71     22.35 o 
   0   5   9      935.29     1030.29     37.56 o 
   1   5   9      499.22      509.36     22.35 o 
   2   5   9       10.29       12.61      5.48 o 
   3   5   9       93.12       87.13      9.56 o 
   4   5   9       50.66        0.78      1.22 o 
   5   5   9       24.91       32.87      7.74 o 
   6   5   9       57.88       78.34     10.00 o 
  -9   6   9        2.02        3.22      5.56 o 
  -8   6   9       63.32       79.73      9.13 o 
  -7   6   9      184.84      178.95     12.52 o 
  -6   6   9      290.81      274.07     14.96 o 
  -5   6   9      544.57      512.93     22.78 o 
  -4   6   9       13.82       14.78      5.65 o 
  -3   6   9     1014.32     1006.56     37.39 o 
  -2   6   9      714.85      689.96     28.00 o 
  -1   6   9       50.82       53.30      7.13 o 
   0   6   9       79.22       72.78      8.09 o 
   1   6   9      222.51      236.42     14.69 o 
   2   6   9      124.93      145.82     12.00 o 
   3   6   9        0.86        0.26      5.65 o 
   4   6   9      269.06      286.85     18.00 o 
   5   6   9      154.71        3.30      2.00 o 
   6   6   9        0.00        0.17      6.61 o 
  -9   7   9       51.40       40.00      8.00 o 
  -8   7   9      961.35      966.47     37.39 o 
  -7   7   9      154.30      141.04     11.91 o 
  -6   7   9       99.36       89.13      9.65 o 
  -5   7   9      523.24      478.76     21.91 o 
  -4   7   9       20.80       24.78      6.61 o 
  -3   7   9       15.04       11.48      5.39 o 
  -2   7   9       21.76       18.61      5.74 o 
  -1   7   9       56.13       64.17      8.35 o 
   0   7   9      121.10      128.86     11.48 o 
   1   7   9      334.81      344.42     18.78 o 
   2   7   9      483.07      539.19     25.74 o 
   3   7   9      176.98      177.64     14.69 o 
   4   7   9       68.46       88.43     11.48 o 
   5   7   9       69.98       66.61     10.52 o 
  -9   8   9        0.97        0.00      6.00 o 
  -8   8   9      455.98      475.98     23.30 o 
  -7   8   9      371.41      357.11     19.56 o 
  -6   8   9        6.22        7.74      6.00 o 
  -5   8   9        8.19        8.52      5.91 o 
  -4   8   9      251.34      233.55     15.22 o 
  -3   8   9       61.74       47.39      7.65 o 
  -2   8   9      265.21      256.42     16.09 o 
  -1   8   9      180.18      169.47     12.96 o 
   0   8   9      458.15      489.37     23.82 o 
   1   8   9        3.01        2.17      6.00 o 
   2   8   9      176.58      210.51     16.26 o 
   3   8   9       13.89        7.48      7.39 o 
   4   8   9        0.13        0.00      6.87 o 
  -8   9   9        0.35        0.00      6.26 o 
  -7   9   9        3.26        2.00      6.26 o 
  -6   9   9        4.13        3.83      6.17 o 
  -5   9   9        1.73        2.61      5.83 o 
  -4   9   9      306.46      310.24     17.83 o 
  -3   9   9      938.00     1002.56     39.56 o 
  -2   9   9      213.91      226.86     15.65 o 
  -1   9   9      272.24      283.20     17.83 o 
   0   9   9      311.62      330.77     20.09 o 
   1   9   9       30.86       43.04      9.30 o 
   2   9   9        2.23        8.00      7.30 o 
   3   9   9       39.56       48.17     10.52 o 
  -8  10   9        0.57        4.09      6.87 o 
  -7  10   9      272.14      302.25     19.04 o 
  -6  10   9      178.60      181.56     14.87 o 
  -5  10   9      126.72      117.47     12.52 o 
  -4  10   9        0.53        3.91      6.61 o 
  -3  10   9      126.39      138.25     13.65 o 
  -2  10   9       89.38      101.30     12.17 o 
  -1  10   9        8.40        1.48      6.35 o 
   0  10   9        7.34        0.00      6.78 o 
   1  10   9       23.49       35.56      9.13 o 
  -7  11   9       21.04       37.82      9.83 o 
  -6  11   9      101.12       94.34     11.74 o 
  -5  11   9      197.33      178.16     15.48 o 
  -4  11   9       81.23       80.08     11.65 o 
  -3  11   9        8.07        6.52      7.04 o 
  -2  11   9       17.78       15.91      8.09 o 
  -1  11   9       31.72       34.95      9.74 o 
   2 -11  10      266.77      291.55     16.43 o 
   3 -11  10       18.70       20.87      7.83 o 
   4 -11  10      154.88      155.64     13.48 o 
   5 -11  10      263.76      275.20     16.87 o 
   6 -11  10      132.10      144.60     13.56 o 
  -2 -10  10      134.55      150.51     15.48 o 
  -1 -10  10      188.30      200.60     16.26 o 
   0 -10  10        5.48       16.69      7.83 o 
   1 -10  10      109.34      108.56      9.96 o 
   2 -10  10      119.09      102.29     11.04 o 
   3 -10  10      272.23      298.30     11.62 o 
   4 -10  10       18.51        6.91      4.45 o 
   5 -10  10        2.48        4.31      4.26 o 
   6 -10  10       93.35      111.36      8.02 o 
   7 -10  10       15.59       15.75      5.05 o 
  -4  -9  10       54.26       55.91     11.30 o 
  -3  -9  10      147.64      147.95     12.87 o 
  -2  -9  10        7.72       10.09      6.83 o 
  -1  -9  10      409.32      415.54     23.00 o 
   0  -9  10      663.38      672.89     21.96 o 
   1  -9  10      109.40      123.62      7.56 o 
   2  -9  10       86.93       61.07     14.17 o 
   3  -9  10       30.01       29.77      7.35 o 
   4  -9  10        2.30        1.02      3.78 o 
   5  -9  10       10.10       10.61      4.25 o 
   6  -9  10      287.75      305.38     16.87 o 
   7  -9  10      128.33      116.60     11.91 o 
   8  -9  10       15.02        4.70      5.00 o 
  -5  -8  10        0.30        1.54      4.97 o 
  -4  -8  10       50.56       45.68      6.62 o 
  -3  -8  10      319.83      305.91     12.69 o 
  -2  -8  10      338.29      295.83     42.48 o 
  -1  -8  10       40.79       44.95      8.87 o 
   0  -8  10       77.88       82.64      6.44 o 
   1  -8  10        6.61       13.19      4.11 o 
   2  -8  10        3.96        1.64      1.02 o 
   3  -8  10      548.82      511.02     21.04 o 
   4  -8  10      477.66      410.93     36.91 o 
   5  -8  10      166.06      172.61      8.64 o 
   6  -8  10       11.11       12.57      4.69 o 
   7  -8  10       52.20       45.33      5.99 o 
   8  -8  10       12.24        5.62      4.82 o 
   9  -8  10       14.53        8.68      5.00 o 
  -6  -7  10      119.60      112.16      8.73 o 
  -5  -7  10      191.42      194.61     10.33 o 
  -4  -7  10       35.63       47.94      6.04 o 
  -3  -7  10       42.36       52.23      6.14 o 
  -2  -7  10       14.83       21.74      4.91 o 
  -1  -7  10      106.45      100.92      5.62 o 
   0  -7  10      132.61      140.26      6.10 o 
   2  -7  10      794.52      760.64     19.65 o 
   3  -7  10      140.84      145.86      7.77 o 
   4  -7  10      155.25      149.80      7.84 o 
   5  -7  10      100.42       81.82      6.30 o 
   6  -7  10       40.22       46.23      5.49 o 
   7  -7  10       25.16       26.08      5.22 o 
   8  -7  10       94.66      109.50      8.05 o 
   9  -7  10       30.34       35.94      5.92 o 
  -6  -6  10        0.62        0.00      4.74 o 
  -5  -6  10        9.67        7.57      4.58 o 
  -4  -6  10        0.68        0.64      4.34 o 
  -3  -6  10       10.54       12.48      4.38 o 
  -2  -6  10      409.61      387.23     13.47 o 
  -1  -6  10      436.23      432.50     10.85 o 
   0  -6  10      300.88      307.18      8.66 o 
   1  -6  10       67.10       74.49      5.62 o 
   2  -6  10      130.53      126.09      7.00 o 
   3  -6  10        0.38        0.00      2.98 o 
   4  -6  10       35.21       37.69      4.70 o 
   5  -6  10       28.22       28.73      4.52 o 
   6  -6  10      478.62      459.52     14.57 o 
   7  -6  10      525.96      498.37     20.48 o 
   8  -6  10      131.59      146.24      9.07 o 
   9  -6  10      137.76      157.27     10.61 o 
  -7  -5  10        1.01        1.13      4.92 o 
  -6  -5  10       46.19       52.10      6.23 o 
  -5  -5  10       18.05       20.31      5.04 o 
  -4  -5  10      133.81      110.18      7.21 o 
  -3  -5  10      331.12      320.68     11.86 o 
  -2  -5  10      267.76      303.14      8.67 o 
  -1  -5  10      245.98      246.73     17.69 o 
   0  -5  10      215.44      151.51     14.30 o 
   1  -5  10       18.07       16.83      3.80 o 
   2  -5  10        5.70        1.09      3.04 o 
   3  -5  10      376.13      383.42     12.04 o 
   4  -5  10      881.80      830.82     20.88 o 
   5  -5  10        7.83        9.34      5.09 o 
   6  -5  10       17.71       21.62      4.58 o 
   7  -5  10      508.47      494.90     16.56 o 
   8  -5  10       21.54       19.41      4.94 o 
   9  -5  10        0.69        0.00      4.21 o 
  -8  -4  10       43.96       44.43      8.52 o 
  -7  -4  10        1.25        1.91      5.83 o 
  -6  -4  10      277.73      292.35     16.96 o 
  -5  -4  10       46.24       43.59      5.39 o 
  -4  -4  10       21.48       18.78      5.83 o 
  -3  -4  10      581.83      555.80     22.26 o 
  -2  -4  10       42.03       59.04      7.04 o 
  -1  -4  10      215.62      209.02     11.87 o 
   0  -4  10       38.39       39.82      4.21 o 
   1  -4  10     1092.18     1094.96     25.20 o 
   2  -4  10      299.99      264.59      9.48 o 
   3  -4  10       98.76      100.27      6.35 o 
   4  -4  10      644.28      625.22     16.84 o 
   5  -4  10      147.53      142.25      7.59 o 
   6  -4  10       94.80       91.82      7.74 o 
   7  -4  10       13.48       18.07      7.04 o 
   8  -4  10      103.28      123.43      8.30 o 
   9  -4  10       41.61       45.46      6.27 o 
  -8  -3  10       17.05       16.35      6.43 o 
  -7  -3  10      157.83      148.51     11.91 o 
  -6  -3  10      136.56      144.34     11.30 o 
  -5  -3  10        1.75        0.00      4.52 o 
  -4  -3  10       31.79       31.48      5.65 o 
  -3  -3  10       47.80       36.17      5.65 o 
  -2  -3  10      925.72     1041.34     35.91 o 
  -1  -3  10      943.11      938.99     21.93 o 
   0  -3  10        0.13        1.28      2.70 o 
   1  -3  10     1123.05     1097.33     27.39 o 
   2  -3  10      913.82      863.14     22.04 o 
   3  -3  10      221.59      229.43      8.78 o 
   4  -3  10        0.19        3.40      3.07 o 
   5  -3  10      504.42      465.37     14.13 o 
   6  -3  10      591.41      599.16     17.05 o 
   7  -3  10        0.81        7.15      4.33 o 
   8  -3  10      157.73      176.68     10.39 o 
   9  -3  10       68.84       73.56     10.52 o 
  -9  -2  10        1.55        0.00      7.04 o 
  -8  -2  10       34.50       39.30      8.17 o 
  -7  -2  10       43.57       36.87      6.87 o 
  -6  -2  10       41.46       35.39      6.96 o 
  -5  -2  10      163.31      185.99     11.83 o 
  -4  -2  10      382.63      396.94     17.30 o 
  -3  -2  10      443.49      466.67     19.30 o 
  -2  -2  10      809.91      840.65     29.65 o 
  -1  -2  10      154.73      186.34     10.87 o 
   0  -2  10      893.71      829.18     35.43 o 
   1  -2  10      444.95      485.90     15.74 o 
   2  -2  10        4.97        3.72      2.69 o 
   3  -2  10       42.68       43.47      4.22 o 
   4  -2  10        9.64       15.32      3.61 o 
   5  -2  10      523.02      555.46     23.26 o 
   6  -2  10     2285.54     2250.28     48.31 o 
   7  -2  10      516.05      544.42     16.62 o 
   8  -2  10       84.35       77.23      7.00 o 
   9  -2  10       19.27       25.74      8.26 o 
  -9  -1  10        2.59        8.87      7.74 o 
  -8  -1  10       85.79       83.56     10.17 o 
  -7  -1  10      139.79      156.43     11.83 o 
  -6  -1  10      505.18      457.63     19.91 o 
  -5  -1  10       62.32       58.87      6.78 o 
  -4  -1  10      216.76      201.03     11.74 o 
  -3  -1  10     1428.19     1338.19     43.74 o 
  -2  -1  10      608.22      555.62     21.30 o 
  -1  -1  10       14.34       23.65      4.78 o 
   0  -1  10     1270.02     1283.06     41.82 o 
   1  -1  10      101.21      106.26      7.56 o 
   2  -1  10      184.18      224.61      6.67 o 
   3  -1  10     1953.06     1928.69     81.32 o 
   4  -1  10     1451.51     1552.10     59.00 o 
   5  -1  10      174.40      210.58      9.15 o 
   6  -1  10        5.07       18.60      6.52 o 
   7  -1  10      402.84      490.55     19.17 o 
   8  -1  10       27.82       19.30      7.65 o 
   9  -1  10       16.47       16.78      7.13 o 
 -10   0  10       12.66       30.00     10.17 o 
  -9   0  10       95.65      102.95     11.91 o 
  -8   0  10        6.38        2.61      6.35 o 
  -7   0  10       32.09       25.39      5.91 o 
  -6   0  10      797.07      804.31     29.82 o 
  -5   0  10      561.84      459.89     19.30 o 
  -4   0  10      107.06      103.56      8.00 o 
  -3   0  10        5.89        5.74      4.00 o 
  -2   0  10       13.62       11.13      4.00 o 
  -1   0  10      143.57      136.78      8.35 o 
   0   0  10      267.64      288.68     12.78 o 
   1   0  10     4910.43     4809.59    142.78 o 
   2   0  10     1921.65     2032.50     45.16 o 
   3   0  10      141.67      150.09      6.73 o 
   4   0  10      644.69      663.88     17.63 o 
   5   0  10       30.57       27.65      6.35 o 
   6   0  10      515.50      517.36     22.87 o 
   7   0  10       13.81        4.52      6.17 o 
   8   0  10       40.06       42.69      8.78 o 
   9   0  10      107.56      117.39     12.35 o 
 -10   1  10       36.32       45.65     10.87 o 
  -9   1  10      151.49      138.86     12.17 o 
  -8   1  10      179.58      172.69     12.69 o 
  -7   1  10      108.58      100.17      9.30 o 
  -6   1  10       12.03       17.74      5.48 o 
  -5   1  10       72.25       46.78      6.17 o 
  -4   1  10       76.04       93.04      7.74 o 
  -3   1  10        6.42        8.09      3.74 o 
  -2   1  10     1619.03     1556.61     49.04 o 
  -1   1  10     2274.55     2199.54     67.56 o 
   0   1  10        4.51        3.37      2.52 o 
   1   1  10     1024.88     1100.87     26.12 o 
   2   1  10     1582.01     1622.23     36.97 o 
   3   1  10      298.61      264.70      9.25 o 
   4   1  10       14.03       15.21      3.50 o 
   5   1  10      272.24      264.68     14.69 o 
   6   1  10      332.43      299.98     16.26 o 
   7   1  10        0.45        2.70      6.26 o 
   8   1  10      194.09      197.21     15.04 o 
 -10   2  10       11.34       15.65      8.96 o 
  -9   2  10        2.81        7.48      6.78 o 
  -8   2  10       75.50       74.69      8.70 o 
  -7   2  10        5.13        0.00      4.26 o 
  -6   2  10        1.17        6.61      4.61 o 
  -5   2  10      181.51      195.38     10.87 o 
  -4   2  10     1771.52     1676.09     53.04 o 
  -3   2  10      478.08      437.28     17.04 o 
  -2   2  10     1037.75     1027.69     33.82 o 
  -1   2  10     4581.93     4912.44    104.16 o 
   0   2  10      370.91      368.06     11.15 o 
   1   2  10        7.47       17.13      4.09 o 
   2   2  10       16.10       19.49      3.24 o 
   3   2  10       43.48       41.50      4.78 o 
   4   2  10      278.81      290.29     10.42 o 
   5   2  10       49.94       54.61      7.65 o 
   6   2  10      455.75      514.84     23.39 o 
   7   2  10      195.39      208.68     14.69 o 
   8   2  10        5.73       10.00      7.39 o 
 -10   3  10       24.68       17.56      8.43 o 
  -9   3  10       20.46       22.09      7.04 o 
  -8   3  10        0.59        2.78      5.22 o 
  -7   3  10      501.21      477.89     19.83 o 
  -6   3  10      723.00      684.75     25.30 o 
  -5   3  10      127.14      108.52      8.00 o 
  -4   3  10     1147.26     1125.07     36.87 o 
  -3   3  10     1235.42     1190.03     28.12 o 
  -2   3  10     1262.86     1318.24     30.73 o 
  -1   3  10       67.56       76.62      4.80 o 
   0   3  10      129.05      142.67      6.40 o 
   1   3  10      542.19      563.48     16.22 o 
   2   3  10       35.92       29.13     15.35 o 
   3   3  10      768.79      833.27     21.68 o 
   4   3  10      762.52      845.05     22.37 o 
   5   3  10       34.27       33.42      4.85 o 
   6   3  10      315.58      324.94     17.65 o 
   7   3  10        9.14       10.78      6.78 o 
 -10   4  10      101.65      118.17     12.78 o 
  -9   4  10      359.35      370.68     18.43 o 
  -8   4  10        6.92        6.52      4.96 o 
  -7   4  10      579.94      522.06     20.87 o 
  -6   4  10     1146.44     1095.33     36.43 o 
  -5   4  10      166.21      174.95      9.56 o 
  -4   4  10      262.78      254.97      8.95 o 
  -3   4  10       45.29       50.61      4.18 o 
  -2   4  10      254.79      271.04      9.14 o 
  -1   4  10      269.25      254.86      8.82 o 
   0   4  10      553.08      535.59     14.79 o 
   1   4  10     1052.98      993.38     24.48 o 
   2   4  10      597.08      629.54     29.39 o 
   3   4  10       97.51      110.26      8.96 o 
   4   4  10       20.56       18.97      4.18 o 
   5   4  10       17.43       10.35      6.17 o 
  -7   5  10      164.31      163.30     12.00 o 
  -6   5  10       18.45       10.70      5.56 o 
  -5   5  10      152.76      145.38     10.87 o 
  -4   5  10      541.30      528.32     22.96 o 
  -3   5  10        0.17        2.43      4.78 o 
  -2   5  10      757.24      713.70     28.17 o 
  -1   5  10     1144.68     1174.72     42.17 o 
   0   5  10        5.04        8.78      5.30 o 
   1   5  10      464.99      480.50     21.82 o 
   2   5  10      143.65      127.65     10.52 o 
   3   5  10       32.49       35.48      7.39 o 
   4   5  10        3.10        1.04      3.83 o 
   5   5  10       56.60       80.00     10.26 o 
 -10   6  10        2.69        4.96      5.74 o 
  -9   6  10       61.90       49.04      8.35 o 
  -8   6  10       59.45       48.78      8.00 o 
  -7   6  10       38.97       41.91      7.13 o 
  -6   6  10        2.01        0.00      4.70 o 
  -5   6  10       59.42       57.56      8.35 o 
  -4   6  10     1463.87     1489.23     52.08 o 
  -3   6  10      384.75      363.20     18.61 o 
  -2   6  10       10.20       12.43      5.83 o 
  -1   6  10       86.16       96.78     10.00 o 
   0   6  10       54.77       65.04      8.09 o 
   1   6  10        3.30        2.26      4.78 o 
   2   6  10       89.77      101.91     10.96 o 
   3   6  10      414.47      411.80     21.30 o 
   4   6  10      203.69      223.38     15.91 o 
   5   6  10       20.06        8.35      5.22 o 
  -9   7  10       37.74       34.95      8.17 o 
  -8   7  10       20.57       14.52      6.52 o 
  -7   7  10      352.82      359.98     19.48 o 
  -6   7  10      237.90      224.77     14.78 o 
  -5   7  10       80.23       60.61      8.78 o 
  -4   7  10      102.64       93.21     10.52 o 
  -3   7  10       25.15       21.22      6.78 o 
  -2   7  10       43.62       35.65      7.48 o 
  -1   7  10       41.45       41.13      7.30 o 
   0   7  10        8.45       12.52      5.91 o 
   1   7  10      144.68      200.42     14.78 o 
   2   7  10        1.60        1.04      5.83 o 
   3   7  10       38.12       52.78      9.74 o 
   4   7  10       65.59       77.39     11.22 o 
  -9   8  10      174.28      156.34     13.74 o 
  -8   8  10      178.72      180.60     14.26 o 
  -7   8  10       91.09       88.26     10.70 o 
  -6   8  10       99.51       84.95     10.09 o 
  -5   8  10        0.37        4.09      5.83 o 
  -4   8  10        6.32        5.83      6.35 o 
  -3   8  10      299.68      310.33     18.09 o 
  -2   8  10      566.56      570.23     26.09 o 
  -1   8  10      278.73      241.38     15.65 o 
   0   8  10       85.32      115.47     12.35 o 
   1   8  10      290.01      311.03     19.30 o 
   2   8  10       61.09       57.56     10.26 o 
   3   8  10       23.01       24.78      7.83 o 
  -8   9  10      125.14      141.99     13.74 o 
  -7   9  10       49.22       50.61      9.39 o 
  -6   9  10        4.18        1.04      6.17 o 
  -5   9  10       33.73       31.04      7.91 o 
  -4   9  10      290.08      300.07     18.43 o 
  -3   9  10        2.13        0.17      5.91 o 
  -2   9  10      135.30      129.30     12.43 o 
  -1   9  10      386.54      357.72     20.52 o 
   0   9  10       32.35       31.56      8.70 o 
   1   9  10        2.01        4.35      6.61 o 
   2   9  10       14.38       14.35      8.43 o 
  -8  10  10      123.03      153.64     14.69 o 
  -7  10  10      234.60      265.90     18.35 o 
  -6  10  10       32.73       31.13      8.61 o 
  -5  10  10       40.08       57.04      9.91 o 
  -4  10  10      370.27      370.50     21.39 o 
  -3  10  10      137.82      130.25     12.96 o 
  -2  10  10        7.71        6.87      6.87 o 
  -1  10  10        0.01        0.00      6.35 o 
   0  10  10       20.09       36.26      8.96 o 
  -6  11  10      133.82      145.73     14.52 o 
  -5  11  10       28.69       29.22      9.04 o 
  -4  11  10        0.01        0.00      6.52 o 
  -3  11  10        6.15       17.83      7.74 o 
  -2  11  10       13.51       21.74      8.52 o 
   2 -11  11       15.09       18.17      7.91 o 
   3 -11  11      132.05      135.30     12.87 o 
   4 -11  11       95.62       96.95     11.39 o 
   5 -11  11        7.80        5.30      7.56 o 
  -1 -10  11        2.78        4.37      5.03 o 
   0 -10  11       62.49       72.52      9.48 o 
   1 -10  11      195.69      213.55     14.43 o 
   2 -10  11      101.89      104.08     10.70 o 
   3 -10  11       10.85       12.48      4.66 o 
   4 -10  11       13.35       17.51      4.90 o 
   5 -10  11       23.87       35.57      5.61 o 
   6 -10  11        2.41        3.94      4.45 o 
   7 -10  11       54.43       48.43     11.78 o 
  -3  -9  11       23.82       14.58     10.70 o 
  -1  -9  11      106.33      107.21     12.52 o 
   0  -9  11        6.99        7.37      4.22 o 
   1  -9  11        0.12        0.00      3.66 o 
   2  -9  11        2.40        0.00      3.16 o 
   3  -9  11       37.75       16.68      9.35 o 
   4  -9  11       61.84       78.26      9.56 o 
   5  -9  11      173.34      159.73     12.87 o 
   6  -9  11      107.77      114.35     13.56 o 
   7  -9  11       21.03       15.60      5.17 o 
   8  -9  11       14.49       21.45      5.78 o 
  -4  -8  11      180.04      193.63     10.93 o 
  -3  -8  11       40.88       37.23      6.87 o 
  -2  -8  11       20.08       28.03      5.79 o 
  -1  -8  11        6.43        7.96      4.84 o 
   0  -8  11       13.95       16.67      3.92 o 
   1  -8  11        4.29        2.30      3.84 o 
   2  -8  11      416.28      382.26     15.91 o 
   3  -8  11      308.28      300.35     11.41 o 
   4  -8  11        7.59        8.05      4.24 o 
   5  -8  11      154.87      198.86      9.36 o 
   6  -8  11      198.12      176.74     16.52 o 
   7  -8  11       71.54       69.95      6.95 o 
   8  -8  11        0.82        3.33      4.85 o 
  -5  -7  11        0.45        0.00      5.00 o 
  -4  -7  11       32.90       21.83      5.83 o 
  -3  -7  11        3.99        6.81      4.93 o 
  -2  -7  11       11.68        4.86      4.51 o 
  -1  -7  11      115.10      109.14      5.99 o 
   0  -7  11      166.57      160.12      8.07 o 
   2  -7  11      135.55      148.87      8.06 o 
   3  -7  11      344.32      334.21     11.74 o 
   4  -7  11      143.25      139.60      7.81 o 
   5  -7  11        0.82        4.63      4.05 o 
   6  -7  11       83.72       88.22      7.19 o 
   7  -7  11      305.83      313.75     12.45 o 
   8  -7  11       44.07       39.29      8.61 o 
  -6  -6  11        2.08        0.18      5.01 o 
  -5  -6  11        1.87        0.00      4.40 o 
  -4  -6  11       29.38       29.94      5.20 o 
  -3  -6  11      286.12      253.71     11.10 o 
  -2  -6  11       71.31       82.88      6.79 o 
  -1  -6  11       19.80       26.36      4.49 o 
   0  -6  11       60.07       47.89      5.16 o 
   1  -6  11      310.37      294.70     10.67 o 
   2  -6  11       50.46       57.85      9.39 o 
   3  -6  11       19.51       17.39      5.26 o 
   4  -6  11       72.95       62.68      5.70 o 
   5  -6  11      354.66      325.63     17.65 o 
   6  -6  11      235.29      212.42     20.91 o 
   7  -6  11       30.46       24.40      5.31 o 
   8  -6  11      334.15      314.96     12.88 o 
   9  -6  11        3.93        6.83      4.82 o 
  -7  -5  11       69.25       79.39     10.00 o 
  -6  -5  11       18.51       28.43      6.78 o 
  -5  -5  11      168.09      170.50      9.42 o 
  -4  -5  11       49.16       61.91      7.74 o 
  -3  -5  11      129.30      154.51     10.96 o 
  -2  -5  11      109.50      115.45      6.91 o 
  -1  -5  11       41.19       41.21      4.70 o 
   0  -5  11        3.54        1.10      3.30 o 
   1  -5  11        5.75        6.81      3.66 o 
   2  -5  11      294.45      310.49     10.79 o 
   3  -5  11      141.92      123.80     11.87 o 
   4  -5  11      101.75       91.50      6.32 o 
   5  -5  11      350.21      338.70     11.96 o 
   6  -5  11      216.70      212.15      9.81 o 
   7  -5  11       86.09       87.77      7.13 o 
   8  -5  11        9.96        6.43      4.64 o 
   9  -5  11       32.89       27.06      8.09 o 
  -7  -4  11       76.23       82.52      9.74 o 
  -6  -4  11        4.22        5.91      5.91 o 
  -5  -4  11       14.52       18.17      5.65 o 
  -4  -4  11      202.38      176.16     11.74 o 
  -3  -4  11       13.08       22.00      6.17 o 
  -2  -4  11      224.50      293.72     15.39 o 
  -1  -4  11        8.28       13.08      3.59 o 
   0  -4  11      676.62      643.68     51.74 o 
   1  -4  11      393.03      393.93     19.09 o 
   2  -4  11      209.17      191.91      8.36 o 
   3  -4  11      719.21      704.90     18.58 o 
   4  -4  11      194.90      212.44      9.18 o 
   5  -4  11        0.60        0.00      3.55 o 
   6  -4  11       41.38       51.29      9.22 o 
   7  -4  11       20.48       18.33      4.78 o 
   8  -4  11        1.07        1.46      4.53 o 
   9  -4  11       27.90       28.59      6.43 o 
  -8  -3  11       14.99       12.96      7.13 o 
  -7  -3  11      193.88      197.82     13.83 o 
  -6  -3  11       10.35        5.39      4.96 o 
  -5  -3  11       36.20       40.26      6.96 o 
  -4  -3  11        0.66        0.00      4.87 o 
  -3  -3  11       27.43       40.95      6.35 o 
  -2  -3  11      420.52      391.81     17.91 o 
  -1  -3  11      218.07      196.51     12.00 o 
   0  -3  11     1620.84     1578.01     34.60 o 
   1  -3  11     2089.62     2243.69     47.24 o 
   2  -3  11       50.30       53.15      4.79 o 
   3  -3  11       68.09       58.88      7.48 o 
   4  -3  11       57.25       56.84      5.21 o 
   5  -3  11       23.27       24.38      4.70 o 
   6  -3  11       12.82        8.99      4.21 o 
   7  -3  11      363.32      349.34     13.01 o 
   8  -3  11      196.89      214.16     13.30 o 
   9  -3  11       15.94       16.78      8.17 o 
  -9  -2  11       44.89       38.08      9.56 o 
  -8  -2  11       48.63       58.17      8.87 o 
  -7  -2  11       24.39       20.09      7.22 o 
  -6  -2  11       37.82       35.22      7.04 o 
  -5  -2  11      290.26      295.12     15.56 o 
  -4  -2  11       24.78       29.82      5.91 o 
  -3  -2  11       41.87       34.52      5.83 o 
  -2  -2  11     1708.48     1866.51     59.82 o 
  -1  -2  11       15.03       17.91      4.96 o 
   0  -2  11        3.29        5.56      4.17 o 
   1  -2  11       16.39       25.42      4.05 o 
   2  -2  11       29.18       35.45      3.12 o 
   3  -2  11        1.05        1.10      3.05 o 
   4  -2  11      842.02      815.32     20.94 o 
   5  -2  11     1494.94     1440.62     33.06 o 
   6  -2  11      159.32      175.89      9.00 o 
   7  -2  11      517.12      556.08     17.13 o 
   8  -2  11      402.39      383.58     14.14 o 
   9  -2  11       76.95       72.95     10.96 o 
  -9  -1  11        6.06        7.04      7.56 o 
  -8  -1  11      134.35      134.08     12.26 o 
  -7  -1  11      100.58       98.95     10.61 o 
  -6  -1  11       67.88       63.13      8.26 o 
  -5  -1  11     1658.89     1625.05     53.48 o 
  -4  -1  11     1078.70     1072.03     37.39 o 
  -3  -1  11        3.55        0.00      4.35 o 
  -2  -1  11      317.66      314.42     14.43 o 
  -1  -1  11       64.35       71.21      7.65 o 
   0  -1  11      216.14      217.55     11.91 o 
   1  -1  11        9.78        3.57      4.09 o 
   2  -1  11     1271.96     1169.87     27.76 o 
   3  -1  11     1708.12     1806.55     40.86 o 
   4  -1  11       12.96       14.72      4.17 o 
   5  -1  11      697.64      761.41     20.27 o 
   6  -1  11      710.50      748.48     30.09 o 
   7  -1  11       61.00       77.91     10.17 o 
   8  -1  11        9.37       11.65      7.39 o 
  -9   0  11        4.48        8.17      6.78 o 
  -8   0  11       72.26       72.43      9.48 o 
  -7   0  11      444.47      459.19     20.96 o 
  -6   0  11       70.58       60.78      7.74 o 
  -5   0  11      176.10      154.69     10.43 o 
  -4   0  11       33.40       27.91      5.83 o 
  -3   0  11      138.76      137.38      9.48 o 
  -2   0  11       25.08       37.22      5.56 o 
  -1   0  11     1676.60     1636.44     52.08 o 
   0   0  11     2422.79     2341.18     72.34 o 
   1   0  11      533.80      545.63     15.06 o 
   2   0  11     1257.77     1347.69     37.39 o 
   3   0  11     2729.22     2745.50     69.30 o 
   4   0  11      210.44      206.51     12.61 o 
   5   0  11       26.18       17.56      5.48 o 
   6   0  11        9.02        5.83      6.00 o 
   7   0  11        6.58        9.30      6.70 o 
   8   0  11       27.50       31.22      8.35 o 
 -10   1  11       73.21       76.43     11.04 o 
  -9   1  11       13.51       21.13      7.04 o 
  -8   1  11        4.47        2.43      5.83 o 
  -7   1  11       34.38       44.95      7.39 o 
  -6   1  11       27.75       19.56      5.65 o 
  -5   1  11       19.86       19.48      5.30 o 
  -4   1  11       84.09       94.95      8.35 o 
  -3   1  11     1703.39     1569.14     50.26 o 
  -2   1  11     1564.32     1634.52     51.91 o 
  -1   1  11       36.73       32.00      4.96 o 
   0   1  11     1494.41     1272.45    137.34 o 
   1   1  11      568.52      496.97     14.04 o 
   2   1  11      116.15      127.28      6.57 o 
   3   1  11      183.72      160.35      7.35 o 
   4   1  11       78.39       76.07      5.66 o 
   5   1  11        9.37       15.04      5.91 o 
   6   1  11        7.16       12.87      6.00 o 
   7   1  11       87.12      116.25     12.26 o 
   8   1  11       87.99       91.04     11.30 o 
 -10   2  11       18.71       30.43      9.04 o 
  -9   2  11       59.28       67.74      9.39 o 
  -8   2  11        9.62        6.61      5.83 o 
  -7   2  11        0.96        4.87      5.22 o 
  -6   2  11      730.27      731.18     27.22 o 
  -5   2  11      685.09      595.71     22.78 o 
  -4   2  11       35.27       66.00      6.70 o 
  -3   2  11      361.75      345.90     14.96 o 
  -2   2  11     2033.43     1980.31     44.65 o 
  -1   2  11      648.43      595.09     16.15 o 
   0   2  11      399.31      376.10     12.43 o 
   1   2  11        2.39        0.62      3.96 o 
   2   2  11       66.24       63.53      4.92 o 
   3   2  11        9.27        1.87      2.98 o 
   4   2  11      269.70      265.37     10.27 o 
   5   2  11      436.94      476.93     21.56 o 
   6   2  11        6.14        5.48      6.00 o 
   7   2  11      106.79      110.08     11.91 o 
 -10   3  11        0.38        0.09      6.87 o 
  -9   3  11        5.21        5.39      6.09 o 
  -8   3  11      224.02      237.64     13.91 o 
  -7   3  11      228.05      239.64     13.74 o 
  -6   3  11      125.74      100.86      8.78 o 
  -5   3  11     1179.87     1228.28     40.78 o 
  -4   3  11      490.24      453.02     18.00 o 
  -3   3  11      426.95      436.25     13.07 o 
  -2   3  11       11.16        9.30      3.11 o 
  -1   3  11        5.52        4.67      2.65 o 
   0   3  11      126.25      111.94      6.91 o 
   1   3  11        5.76        1.20      2.71 o 
   2   3  11      479.39      407.98     62.69 o 
   3   3  11      523.50      611.62     17.35 o 
   4   3  11       29.47       31.81      6.39 o 
   5   3  11       73.96       84.43      9.39 o 
   6   3  11      105.85      114.25     11.48 o 
   7   3  11       13.83       10.35      6.78 o 
 -10   4  11      194.46      226.16     15.56 o 
  -9   4  11       12.80       15.91      6.52 o 
  -8   4  11      187.75      154.77     11.13 o 
  -7   4  11      712.17      714.83     26.69 o 
  -6   4  11      419.38      397.81     16.96 o 
  -5   4  11       41.11       31.79      6.56 o 
  -4   4  11       16.09       15.28      3.38 o 
  -3   4  11       88.00       96.61      5.76 o 
  -2   4  11      275.28      290.21      9.85 o 
  -1   4  11      458.39      455.54     13.28 o 
   0   4  11     1310.57     1376.83     32.49 o 
   1   4  11       46.95       44.70      4.45 o 
   2   4  11       80.36       73.74      8.35 o 
   3   4  11      118.73       95.30      9.74 o 
   4   4  11       17.09       14.96      6.09 o 
   5   4  11        0.54        0.00      5.22 o 
  -7   5  11      258.52      238.07     14.52 o 
  -6   5  11       13.45       15.83      6.00 o 
  -5   5  11      254.64      216.95     14.17 o 
  -4   5  11      127.71      125.73     10.43 o 
  -3   5  11     1269.64     1257.59     45.30 o 
  -2   5  11      868.49      881.52     33.74 o 
  -1   5  11        3.67        0.00      5.04 o 
   0   5  11      127.23      127.82     11.13 o 
   1   5  11        8.64        3.74      4.78 o 
   2   5  11       28.10       29.65      7.13 o 
   3   5  11        2.72        0.00      4.52 o 
   4   5  11      113.02      134.43     12.69 o 
   5   5  11      128.34      170.86     14.43 o 
 -10   6  11        4.59        6.17      6.00 o 
  -9   6  11       15.54        5.04      6.00 o 
  -8   6  11       76.41       86.69     10.17 o 
  -7   6  11       29.60       25.13      7.13 o 
  -6   6  11       53.82       45.30      7.30 o 
  -5   6  11      963.50     1061.94     40.43 o 
  -4   6  11      304.39      306.59     16.96 o 
  -3   6  11      371.79      312.94     17.13 o 
  -2   6  11      210.07      227.38     14.43 o 
  -1   6  11       70.86       83.91      9.48 o 
   0   6  11       16.92       21.82      6.70 o 
   1   6  11      204.63      199.73     14.17 o 
   2   6  11      361.15      380.94     20.52 o 
   3   6  11      253.97      246.68     16.69 o 
   4   6  11        6.16       13.22      6.09 o 
   5   6  11       89.01      106.69     12.69 o 
  -9   7  11       27.52       25.13      7.39 o 
  -8   7  11      357.87      366.85     20.17 o 
  -7   7  11      266.74      279.55     17.48 o 
  -6   7  11        6.57        0.00      5.48 o 
  -5   7  11      108.28      119.82     11.65 o 
  -4   7  11       62.52       83.82     10.09 o 
  -3   7  11        1.56        0.00      5.30 o 
  -2   7  11       30.91       33.48      7.13 o 
  -1   7  11      171.07      204.77     14.52 o 
   0   7  11      281.99      307.29     18.26 o 
   1   7  11        6.98        6.52      6.61 o 
   2   7  11      137.54      146.51     13.48 o 
   3   7  11       85.01      100.43     12.26 o 
   4   7  11        0.10        0.00      6.78 o 
  -9   8  11       25.42       27.13      8.70 o 
  -8   8  11      121.16      119.99     12.61 o 
  -7   8  11      209.55      206.42     15.56 o 
  -6   8  11       18.21       24.96      7.65 o 
  -5   8  11       12.09        9.48      6.00 o 
  -4   8  11      292.99      322.59     19.04 o 
  -3   8  11      195.38      203.55     15.04 o 
  -2   8  11       66.49       74.60      9.74 o 
  -1   8  11       17.59       23.74      7.56 o 
   0   8  11      347.10      362.33     20.52 o 
   1   8  11       57.62       60.17     10.26 o 
   2   8  11        0.09        0.00      6.96 o 
   3   8  11        1.14        0.00      5.83 o 
  -8   9  11       14.45       14.87      7.83 o 
  -7   9  11       28.34       44.43      9.22 o 
  -6   9  11       29.35       26.26      8.35 o 
  -5   9  11       16.05       13.22      6.52 o 
  -4   9  11       48.90       45.82      8.52 o 
  -3   9  11      326.88      295.72     18.52 o 
  -2   9  11      100.23      107.56     12.00 o 
  -1   9  11        0.14        0.52      6.87 o 
   0   9  11        1.12        0.00      6.78 o 
   1   9  11        2.26        0.00      6.87 o 
  -7  10  11        0.03        0.43      7.13 o 
  -6  10  11       53.01       56.43     10.17 o 
  -5  10  11      231.84      233.21     17.22 o 
  -4  10  11       85.07      103.04     12.43 o 
  -3  10  11        0.67        4.96      7.39 o 
  -2  10  11       11.22        8.09      7.65 o 
  -1  10  11        6.92        6.00      7.56 o 
  -1 -10  12       26.78       39.77      9.52 o 
   0 -10  12       65.50       81.21     10.17 o 
   1 -10  12       42.81       45.04      8.52 o 
   2 -10  12        2.89        2.48      1.99 o 
   3 -10  12        6.29        3.41      4.68 o 
   4 -10  12        0.14        0.05      4.55 o 
   5 -10  12        6.21        9.27      3.93 o 
  -2  -9  12       22.44       16.00      8.61 o 
  -1  -9  12       13.85       19.68      5.54 o 
   0  -9  12       36.79       31.56      7.22 o 
   1  -9  12        0.89        2.69      3.92 o 
   2  -9  12       19.29       18.85      4.78 o 
   3  -9  12       68.34       57.19      7.78 o 
   4  -9  12      139.67      158.81      9.05 o 
   5  -9  12       75.40       93.61      7.56 o 
   6  -9  12       24.43       25.16      5.48 o 
   7  -9  12      137.45      131.64      9.07 o 
  -4  -8  12       11.89        6.04      5.53 o 
  -3  -8  12       11.51       12.76      5.70 o 
  -2  -8  12        2.89        2.05      4.74 o 
  -1  -8  12        5.08        3.83      5.00 o 
   0  -8  12        7.60        5.46      4.74 o 
   1  -8  12      228.90      217.83      9.74 o 
   2  -8  12      244.75      275.58     11.16 o 
   3  -8  12        0.48        0.10      4.17 o 
   4  -8  12      104.99      125.05      8.20 o 
   5  -8  12      133.51      149.01      9.65 o 
   6  -8  12       46.18       53.38      6.46 o 
   7  -8  12       38.12       37.18      6.28 o 
  -5  -7  12        3.72        0.00      5.03 o 
  -4  -7  12        7.76        5.81      5.33 o 
  -3  -7  12       56.88       59.34      7.04 o 
  -2  -7  12      129.05      112.18      8.06 o 
  -1  -7  12      297.93      349.11     18.35 o 
   0  -7  12      182.98      196.92      9.26 o 
   1  -7  12       89.79       74.64     13.43 o 
   2  -7  12      427.96      407.91     13.59 o 
   3  -7  12      108.55      109.82      7.50 o 
   4  -7  12       34.89       36.99      5.65 o 
   5  -7  12        0.12        1.83      3.96 o 
   6  -7  12      155.24      171.71     10.04 o 
   7  -7  12      203.51      189.27     10.91 o 
   8  -7  12       66.42       74.18      7.56 o 
  -6  -6  12        7.33        3.39      6.61 o 
  -5  -6  12       15.02       13.30      6.87 o 
  -4  -6  12      100.07      107.30     10.35 o 
  -3  -6  12      296.14      317.46     16.96 o 
  -2  -6  12       13.96       10.35      6.00 o 
  -1  -6  12       50.27       43.65      5.31 o 
   0  -6  12      572.95      608.82     17.20 o 
   1  -6  12       15.23       14.56      4.45 o 
   2  -6  12        7.92        5.76      3.74 o 
   3  -6  12      112.34      112.93     10.17 o 
   4  -6  12      401.97      404.60     13.47 o 
   5  -6  12       45.09       40.79      5.62 o 
   6  -6  12       18.77       15.30      4.77 o 
   7  -6  12      348.98      328.54     12.99 o 
   8  -6  12       38.41       37.04      6.30 o 
  -6  -5  12      178.91      177.38     13.48 o 
  -5  -5  12       65.29       75.30      9.74 o 
  -4  -5  12       10.10        3.83      6.00 o 
  -3  -5  12      113.92      110.86     10.61 o 
  -2  -5  12       56.22       72.52      8.61 o 
  -1  -5  12       71.39       58.49      5.56 o 
   0  -5  12        3.35        0.84      2.02 o 
   1  -5  12      549.65      558.70     32.22 o 
   2  -5  12      487.04      488.13     14.72 o 
   3  -5  12       71.06       73.22      6.09 o 
   4  -5  12      421.05      418.99     13.74 o 
   5  -5  12      164.50      188.54      9.37 o 
   6  -5  12       24.33       30.94      7.48 o 
   7  -5  12       31.01       36.75      5.99 o 
   8  -5  12        2.72        0.00      4.64 o 
  -7  -4  12       18.09       26.00      7.83 o 
  -6  -4  12      193.18      195.38     13.56 o 
  -5  -4  12      140.37      139.30     11.56 o 
  -4  -4  12       38.35       52.00      7.91 o 
  -3  -4  12       64.26       79.91      8.70 o 
  -2  -4  12      887.09     1025.86     36.87 o 
  -1  -4  12     1394.75     1433.75     34.61 o 
   0  -4  12      111.90      138.65     11.56 o 
   1  -4  12      374.61      346.34     11.85 o 
   2  -4  12      760.17      765.36     20.00 o 
   3  -4  12      197.56      172.38      8.29 o 
   4  -4  12       42.48       45.87      5.38 o 
   5  -4  12      105.36      102.62      7.38 o 
   6  -4  12        3.24        2.36      4.26 o 
   7  -4  12       17.50       10.47      4.53 o 
   8  -4  12       72.61       83.42      7.46 o 
  -8  -3  12       30.45       30.78      8.43 o 
  -7  -3  12       66.28       60.61      9.22 o 
  -6  -3  12        3.45        0.00      5.30 o 
  -5  -3  12       57.30       51.13      7.56 o 
  -4  -3  12       78.47       90.78      9.13 o 
  -3  -3  12      269.79      237.47     13.65 o 
  -2  -3  12      364.91      334.16     16.26 o 
  -1  -3  12     2259.89     2382.31     75.39 o 
   0  -3  12      224.58      223.16      9.19 o 
   1  -3  12        5.32        1.32      3.37 o 
   2  -3  12       78.89       86.36      6.20 o 
   3  -3  12        4.12        6.17      3.53 o 
   4  -3  12       39.77       39.48      5.05 o 
   5  -3  12      215.71      209.05      9.77 o 
   6  -3  12      617.52      615.43     21.69 o 
   7  -3  12      275.26      278.24     12.14 o 
   8  -3  12        0.17        0.11      4.79 o 
  -8  -2  12       21.50       28.61      8.17 o 
  -7  -2  12       47.09       42.26      8.35 o 
  -6  -2  12       93.75       95.47      9.65 o 
  -5  -2  12       12.17       11.22      6.09 o 
  -4  -2  12      558.16      535.28     22.69 o 
  -3  -2  12     1433.13     1482.36     49.65 o 
  -2  -2  12      647.14      682.66     26.00 o 
  -1  -2  12       19.10       11.91      5.04 o 
   0  -2  12       58.89       77.39      8.09 o 
   1  -2  12       67.71       71.82      7.48 o 
   2  -2  12       10.65       12.78      2.84 o 
   3  -2  12      375.74      379.30     22.00 o 
   4  -2  12     1149.15     1152.03     27.68 o 
   5  -2  12       35.97       35.67      5.33 o 
   6  -2  12      349.96      332.79     12.60 o 
   7  -2  12      185.88      183.41     14.74 o 
   8  -2  12       26.81       28.92      6.03 o 
  -9  -1  12       41.41       54.52      9.65 o 
  -8  -1  12        2.97       10.87      7.39 o 
  -7  -1  12      213.49      219.12     14.35 o 
  -6  -1  12     1089.69     1028.99     37.48 o 
  -5  -1  12      228.26      223.29     13.65 o 
  -4  -1  12        0.35        0.00      4.52 o 
  -3  -1  12        6.24        3.57      5.04 o 
  -2  -1  12      115.12      127.21     10.00 o 
  -1  -1  12      594.63      598.49     23.48 o 
   0  -1  12      391.40      316.16     14.96 o 
   1  -1  12     1160.04     1079.64     26.35 o 
   2  -1  12     1241.04     1245.24     29.70 o 
   3  -1  12       29.85       30.52      6.35 o 
   4  -1  12      411.72      376.07     18.09 o 
   5  -1  12      256.75      268.25     15.30 o 
   6  -1  12       91.79       97.39     10.26 o 
   7  -1  12        0.16        1.65      6.43 o 
   8  -1  12        4.92        6.61      7.04 o 
  -9   0  12       62.48       80.43     11.22 o 
  -8   0  12      242.25      246.68     15.83 o 
  -7   0  12       61.48       41.13      7.13 o 
  -6   0  12      192.86      187.03     12.61 o 
  -5   0  12      220.55      200.51     12.69 o 
  -4   0  12       65.86       86.08      9.04 o 
  -3   0  12       18.53       16.17      5.30 o 
  -2   0  12      672.70      651.44     24.69 o 
  -1   0  12     2213.82     2092.76     66.00 o 
   0   0  12      103.87       75.00     24.17 o 
   1   0  12      685.45      584.69     16.14 o 
   2   0  12     2051.45     2048.68     46.26 o 
   3   0  12      242.69      287.14     10.29 o 
   4   0  12        7.98       12.96      5.56 o 
   5   0  12        3.44        5.22      5.56 o 
   6   0  12        0.52        0.00      5.56 o 
   7   0  12       60.95       52.52      9.30 o 
   8   0  12       29.51       34.17      8.96 o 
  -9   1  12       25.74       21.48      7.83 o 
  -8   1  12      149.28      150.60     12.43 o 
  -7   1  12       33.44       18.96      5.83 o 
  -6   1  12       91.02       93.30      9.39 o 
  -5   1  12       10.52       14.52      5.65 o 
  -4   1  12      622.11      562.23     22.26 o 
  -3   1  12      600.16      654.23     24.52 o 
  -2   1  12      145.05      147.12     10.09 o 
  -1   1  12     1583.46     1531.34     35.81 o 
   1   1  12       23.09       23.13      3.63 o 
   2   1  12       10.25       10.34      3.32 o 
   3   1  12        5.15       14.47      3.35 o 
   4   1  12        5.13        4.17      5.22 o 
   5   1  12       31.22       39.56      7.48 o 
   6   1  12       31.79       50.35      8.70 o 
   7   1  12       17.84       18.26      7.83 o 
  -9   2  12       19.76       23.74      7.74 o 
  -8   2  12       18.21       14.43      6.52 o 
  -7   2  12      227.61      199.21     12.69 o 
  -6   2  12      207.96      196.77     12.26 o 
  -5   2  12        0.80        0.00      4.17 o 
  -4   2  12      269.71      262.77     13.39 o 
  -3   2  12      981.45      892.21     31.13 o 
  -2   2  12      591.38      672.75     20.91 o 
  -1   2  12      242.16      234.14      9.04 o 
   0   2  12       45.01       35.50      4.07 o 
   1   2  12       52.15       46.52      6.09 o 
   2   2  12        3.79        5.00      3.14 o 
   3   2  12      268.28      280.95     10.57 o 
   4   2  12      202.89      192.69     12.61 o 
   5   2  12       41.73       42.78      7.74 o 
   6   2  12      219.36      204.60     14.52 o 
   7   2  12       39.05       41.39      9.04 o 
  -9   3  12       81.10      100.34     10.61 o 
  -8   3  12      103.85      102.17     10.00 o 
  -7   3  12      197.72      179.30     12.35 o 
  -6   3  12      931.56      881.08     31.56 o 
  -5   3  12      192.18      185.99     11.74 o 
  -4   3  12       39.57       31.22      5.91 o 
  -3   3  12       29.11       42.44      4.49 o 
  -2   3  12       78.60       74.33      5.42 o 
  -1   3  12        2.00        3.48      3.06 o 
   0   3  12      442.87      340.53     11.29 o 
   1   3  12      175.81      172.28      7.69 o 
   2   3  12      228.96      251.81      9.71 o 
   3   3  12        5.84        4.13      3.81 o 
   4   3  12       59.40       68.92      5.95 o 
   5   3  12        1.28        2.78      5.48 o 
   6   3  12       10.18        9.30      6.70 o 
  -9   4  12      103.63      111.39     11.39 o 
  -8   4  12       73.11       68.52      8.43 o 
  -7   4  12      117.58       96.60      9.04 o 
  -6   4  12       25.50       23.48      5.83 o 
  -5   4  12       10.53        5.54      3.54 o 
  -4   4  12       51.02       68.79      5.48 o 
  -3   4  12      130.38      120.76      6.52 o 
  -2   4  12      323.79      343.98     17.56 o 
  -1   4  12      867.54      984.64     36.78 o 
   0   4  12        2.59        0.52      5.13 o 
   1   4  12      161.26      148.17     11.65 o 
   3   4  12       36.08       51.91      8.17 o 
   4   4  12        2.77        1.65      5.30 o 
  -7   5  12        3.03        0.87      5.39 o 
  -6   5  12       28.21       33.65      7.39 o 
  -5   5  12       67.71       77.91      9.48 o 
  -4   5  12      984.18      962.38     37.13 o 
  -3   5  12       94.78       89.39     10.09 o 
  -2   5  12        0.34        1.04      4.61 o 
  -1   5  12       11.89        8.87      5.39 o 
   0   5  12        2.95        0.87      5.22 o 
   1   5  12       13.83       14.96      6.35 o 
   2   5  12       26.11       38.95      7.83 o 
   4   5  12      152.49      166.77     14.26 o 
  -9   6  12        0.86        0.00      5.65 o 
  -8   6  12        0.20        0.00      5.56 o 
  -7   6  12       43.48       55.56      8.87 o 
  -6   6  12       97.72       93.13     10.52 o 
  -5   6  12       32.90       34.17      7.91 o 
  -4   6  12      140.27      128.78     12.09 o 
  -3   6  12      172.77      182.16     13.83 o 
  -2   6  12       93.47      101.30     10.87 o 
  -1   6  12       23.49       26.87      6.70 o 
   0   6  12       22.25       21.13      6.87 o 
   1   6  12      100.03      103.13     11.22 o 
   2   6  12        4.23        4.26      5.91 o 
   3   6  12       69.96       69.74     10.26 o 
   4   6  12       53.18        2.78      1.91 o 
  -9   7  12      109.90      101.99     11.48 o 
  -8   7  12       82.81      102.34     11.48 o 
  -7   7  12       72.42       85.13     10.96 o 
  -6   7  12       78.01       80.08     10.35 o 
  -5   7  12       52.84       59.56      9.30 o 
  -4   7  12        2.86        1.39      6.35 o 
  -3   7  12        9.53        4.78      5.65 o 
  -2   7  12       19.42       14.96      6.52 o 
  -1   7  12      348.41      363.46     20.17 o 
   0   7  12       21.42       24.87      7.91 o 
   1   7  12      165.39      163.99     14.26 o 
   2   7  12      157.23      211.47     16.17 o 
   3   7  12        0.02        0.00      6.52 o 
  -8   8  12      159.34      160.34     14.26 o 
  -7   8  12       24.42       40.00      9.04 o 
  -6   8  12        2.09        0.00      6.09 o 
  -5   8  12        8.16        8.43      6.26 o 
  -4   8  12       33.07       35.39      8.70 o 
  -3   8  12       12.27       15.65      7.48 o 
  -2   8  12       74.72       85.65     10.52 o 
  -1   8  12      131.28      147.21     13.04 o 
   0   8  12       26.72       29.13      8.09 o 
   1   8  12        6.38        7.65      7.39 o 
   2   8  12        2.88        0.00      7.13 o 
  -7   9  12       15.08       17.56      7.83 o 
  -6   9  12       22.89       22.00      7.74 o 
  -5   9  12        4.59        3.83      7.13 o 
  -4   9  12      128.86      149.47     14.17 o 
  -3   9  12      127.07      132.08     13.74 o 
  -2   9  12       17.42       18.43      8.35 o 
  -1   9  12       79.27       77.39     11.48 o 
   0   9  12        0.38        0.00      6.52 o 
  -6  10  12       80.09       86.43     11.91 o 
  -5  10  12        4.36        5.91      7.39 o 
  -4  10  12       27.72       23.91      8.70 o 
  -3  10  12        0.60        3.83      7.22 o 
  -2  10  12        0.36        0.00      6.26 o 
   1 -10  13        1.37        0.61      1.65 o 
   2 -10  13        3.90        0.82      1.78 o 
   3 -10  13        0.12        1.17      1.61 o 
   4 -10  13       10.27        7.50      3.48 o 
  -1  -9  13       37.30       48.72      6.80 o 
   0  -9  13        0.99        1.04      6.17 o 
   1  -9  13       27.49       25.29      5.46 o 
   2  -9  13       87.45       91.86      8.04 o 
   3  -9  13      168.58      196.28     10.24 o 
   4  -9  13       45.22       41.04      6.24 o 
   5  -9  13       64.96       79.90      7.74 o 
   6  -9  13      166.03      160.38      9.89 o 
  -3  -8  13        2.08        7.13      7.13 o 
  -2  -8  13        0.00        6.17      6.96 o 
  -1  -8  13      113.51      111.65     11.65 o 
   0  -8  13      208.34      237.83     10.73 o 
   1  -8  13      205.08      216.34     14.61 o 
   2  -8  13        8.05       11.55      4.79 o 
   3  -8  13      215.11      208.40     11.78 o 
   4  -8  13      160.22      169.12     15.26 o 
   5  -8  13       16.20       17.50      5.21 o 
   6  -8  13       11.87       10.55      5.13 o 
   7  -8  13       35.02       33.39      6.36 o 
  -4  -7  13        4.08        7.56      7.13 o 
  -3  -7  13      213.18      246.77     16.35 o 
  -2  -7  13      489.32      520.84     24.35 o 
  -1  -7  13       19.63       19.39      6.78 o 
   0  -7  13      164.75      151.75      8.73 o 
   1  -7  13      248.38      254.95     10.88 o 
   2  -7  13       71.02       80.21      6.99 o 
   3  -7  13       13.68        4.78      4.55 o 
   4  -7  13        0.42        0.00      4.23 o 
   5  -7  13       75.55       78.26      7.07 o 
   6  -7  13        7.50        7.00      4.90 o 
   7  -7  13       51.28       53.48      6.85 o 
  -5  -6  13       43.79       69.30     10.17 o 
  -4  -6  13       66.43       67.39      9.56 o 
  -3  -6  13        2.25        0.00      6.43 o 
  -2  -6  13      139.03      140.95     11.56 o 
  -1  -6  13      465.62      477.95     15.05 o 
   0  -6  13       45.52       33.71      5.28 o 
   1  -6  13        0.07        0.00      3.90 o 
   2  -6  13      362.74      345.97     12.45 o 
   3  -6  13       37.01       29.82      5.35 o 
   4  -6  13       95.56       93.01      7.56 o 
   5  -6  13      259.58      252.76     11.05 o 
   6  -6  13      304.41      313.82     12.88 o 
   7  -6  13        8.07        1.17      4.98 o 
   8  -6  13       43.06       56.14      6.99 o 
  -6  -5  13        1.61        0.00      5.48 o 
  -5  -5  13       82.86       73.91      9.83 o 
  -4  -5  13      299.33      305.29     17.13 o 
  -3  -5  13       52.32       51.04      8.00 o 
  -2  -5  13       17.35       10.70      6.26 o 
  -1  -5  13        0.19        3.83      4.24 o 
   0  -5  13       11.74       20.95      4.79 o 
   1  -5  13       63.03       77.72      9.65 o 
   2  -5  13      113.17      103.11      7.03 o 
   3  -5  13      543.46      511.16     15.68 o 
   4  -5  13       84.98       84.74      6.88 o 
   5  -5  13        0.36        1.38      4.32 o 
   6  -5  13       57.95       56.88      6.67 o 
   7  -5  13       35.02       28.00      5.83 o 
   8  -5  13        6.69        5.26      5.02 o 
  -7  -4  13      163.80      188.25     14.52 o 
  -6  -4  13      124.78      129.12     11.91 o 
  -5  -4  13       15.77        9.39      5.83 o 
  -4  -4  13        0.74        4.09      5.30 o 
  -3  -4  13        3.26        3.57      5.83 o 
  -2  -4  13       59.24       50.08      7.39 o 
  -1  -4  13      441.68      404.24     19.13 o 
   0  -4  13      659.94      681.97     26.09 o 
   1  -4  13      570.48      580.15     16.89 o 
   2  -4  13       73.75       77.82      6.46 o 
   3  -4  13      100.53      107.56      7.17 o 
   4  -4  13      178.24      176.72     13.87 o 
   5  -4  13       53.44       48.31      7.65 o 
   6  -4  13        4.31       10.55      8.00 o 
   7  -4  13       28.67       24.52      5.90 o 
   8  -4  13       42.82       37.59      6.49 o 
  -7  -3  13        1.05        3.65      6.61 o 
  -6  -3  13       10.36        9.13      6.87 o 
  -5  -3  13        1.32        0.35      6.00 o 
  -4  -3  13        4.48        3.48      5.91 o 
  -3  -3  13      352.51      383.02     19.04 o 
  -2  -3  13     1306.44     1402.62     48.08 o 
  -1  -3  13       35.43       22.61      7.04 o 
   0  -3  13      713.31      707.35     28.09 o 
   1  -3  13      366.66      401.55     17.13 o 
   2  -3  13      165.66      169.02      8.84 o 
   3  -3  13       13.13        7.75      3.95 o 
   4  -3  13      265.16      259.23     10.97 o 
   5  -3  13      474.97      463.65     15.16 o 
   6  -3  13       44.86       48.47      6.10 o 
   7  -3  13      103.01      114.18      8.63 o 
   8  -3  13      110.24      116.89     13.48 o 
  -8  -2  13        1.43        2.00      6.70 o 
  -7  -2  13        0.12        2.17      6.78 o 
  -6  -2  13       47.58       63.21      8.61 o 
  -5  -2  13      458.39      385.98     18.69 o 
  -4  -2  13      406.90      380.41     18.26 o 
  -3  -2  13       49.00       57.56      8.43 o 
  -2  -2  13      731.67      718.48     28.26 o 
  -1  -2  13     1023.45     1057.16     37.56 o 
   0  -2  13      430.18      390.59     18.52 o 
   1  -2  13       36.73       35.22      6.26 o 
   2  -2  13      189.15      187.44      8.11 o 
   3  -2  13      159.12      150.95     11.22 o 
   4  -2  13        4.45        8.64      4.15 o 
   5  -2  13      170.44      178.54     10.83 o 
   6  -2  13      182.29      194.56     19.13 o 
   7  -2  13        3.15        3.13      6.78 o 
   8  -2  13        2.81        2.00      7.13 o 
  -8  -1  13      128.45      127.21     12.43 o 
  -7  -1  13      199.45      171.73     13.56 o 
  -6  -1  13        0.66        0.00      5.13 o 
  -5  -1  13      506.92      405.54     19.04 o 
  -4  -1  13      262.18      250.86     14.09 o 
  -3  -1  13      315.92      324.24     16.17 o 
  -2  -1  13      117.85      129.47     10.70 o 
  -1  -1  13      337.20      319.37     16.09 o 
   0  -1  13      923.72      866.30     31.65 o 
   1  -1  13       39.32       51.10      4.94 o 
   2  -1  13      319.23      278.19     10.56 o 
   3  -1  13      810.47      748.66     28.78 o 
   4  -1  13       65.10       64.95      8.35 o 
   5  -1  13       36.94       35.82      7.56 o 
   6  -1  13        0.05        0.00      6.00 o 
   7  -1  13        1.19        0.87      6.43 o 
  -8   0  13        2.05        5.91      6.00 o 
  -7   0  13      159.79      161.47     12.69 o 
  -6   0  13      208.54      186.95     12.96 o 
  -5   0  13        3.49        4.00      5.56 o 
  -4   0  13        3.92        0.00      4.96 o 
  -3   0  13      457.37      452.24     19.65 o 
  -2   0  13       11.96        9.48      5.39 o 
  -1   0  13        9.60        5.13      4.96 o 
   0   0  13      217.82      166.84     24.30 o 
   1   0  13      402.57      382.64     18.00 o 
   2   0  13       76.61       86.77      6.23 o 
   3   0  13       30.85       24.61      5.74 o 
   4   0  13        0.89        3.39      4.70 o 
   5   0  13        0.21        0.00      4.78 o 
   6   0  13        2.65        4.96      6.52 o 
   7   0  13       46.18       43.56      9.30 o 
  -9   1  13       54.62       55.65      9.65 o 
  -8   1  13       14.90       21.65      7.30 o 
  -7   1  13        4.43        4.17      5.91 o 
  -6   1  13       14.11       21.39      6.26 o 
  -5   1  13       58.27       63.13      8.09 o 
  -4   1  13       28.76       32.00      6.43 o 
  -3   1  13      566.77      615.01     24.09 o 
  -2   1  13     1069.79     1039.51     36.09 o 
  -1   1  13        2.14        0.00      2.97 o 
   0   1  13        0.28        0.00      1.68 o 
   1   1  13       27.67       32.76      4.27 o 
   2   1  13       20.87       22.99      3.97 o 
   3   1  13        6.80        7.51      3.46 o 
   4   1  13       70.81       62.78      8.17 o 
   5   1  13      223.15      268.59     16.17 o 
   6   1  13      124.07      151.21     13.39 o 
   7   1  13       37.80       41.91      9.04 o 
  -9   2  13        1.48        1.39      6.61 o 
  -8   2  13        4.31        0.00      5.74 o 
  -7   2  13       19.33       34.69      7.22 o 
  -6   2  13       46.56       38.17      7.22 o 
  -5   2  13      165.56      137.73     10.35 o 
  -4   2  13      230.51      226.94     12.96 o 
  -3   2  13      335.47      354.50     16.35 o 
  -2   2  13       41.32       43.02     11.09 o 
  -1   2  13       69.87       65.29      5.29 o 
   0   2  13       10.97       11.06      3.47 o 
   1   2  13       86.10       76.18     17.83 o 
   2   2  13      151.61      169.23      8.14 o 
   3   2  13      338.43      342.19     12.08 o 
   4   2  13        2.04        2.78      5.30 o 
   5   2  13        2.73        1.91      5.74 o 
   6   2  13       23.55       32.09      8.43 o 
  -9   3  13        4.17        2.87      6.09 o 
  -8   3  13       72.15       73.13      8.87 o 
  -7   3  13      332.86      357.02     17.39 o 
  -6   3  13       62.87       83.30      8.52 o 
  -5   3  13       17.18       12.43      5.22 o 
  -4   3  13        1.76        0.17      3.10 o 
  -3   3  13      442.08      411.54     13.23 o 
  -2   3  13      100.25      119.66      6.85 o 
  -1   3  13      112.91      105.46      6.40 o 
   0   3  13      604.94      601.53     48.13 o 
   1   3  13      145.37      136.07     26.26 o 
   2   3  13       68.28       54.39      5.27 o 
   3   3  13      262.31      291.99     11.34 o 
   4   3  13       48.05       64.52      8.78 o 
   5   3  13        1.16        1.48      5.74 o 
  -5   4  13       21.17       16.35      6.61 o 
  -4   4  13      152.29      144.25     11.56 o 
  -3   4  13      683.29      708.40     29.30 o 
  -2   4  13      475.89      525.54     24.00 o 
  -1   4  13        7.26        7.65      5.74 o 
   0   4  13      310.50      336.07     18.43 o 
   1   4  13      423.64      497.97     23.13 o 
   2   4  13       88.10        2.17      1.65 o 
   3   4  13        0.02        0.00      5.22 o 
   4   4  13       30.79       43.13      8.43 o 
  -8   5  13       75.52       68.34      9.56 o 
  -7   5  13       74.05       66.95      9.04 o 
  -6   5  13       97.15       98.69     10.96 o 
  -5   5  13      402.64      369.98     19.65 o 
  -4   5  13      147.63      147.64     12.87 o 
  -3   5  13      135.75      125.82     11.74 o 
  -2   5  13      322.54      344.76     18.78 o 
  -1   5  13      181.95      205.29     14.52 o 
   0   5  13       38.60       30.43      7.65 o 
   1   5  13      210.52      229.81     15.48 o 
   2   5  13      214.94      243.38     15.91 o 
   4   5  13        9.44       14.17      7.39 o 
  -8   6  13      243.36      229.03     15.65 o 
  -7   6  13      123.50      128.86     12.52 o 
  -6   6  13        8.66        9.83      6.61 o 
  -5   6  13      176.04      189.56     14.78 o 
  -4   6  13      238.12      250.77     16.09 o 
  -3   6  13        0.46        0.70      5.30 o 
  -2   6  13        1.49        1.30      5.91 o 
  -1   6  13       25.18       29.30      7.13 o 
   0   6  13       72.30       82.87     10.52 o 
   1   6  13       24.45       21.56      7.56 o 
   2   6  13      281.80      311.98     19.13 o 
   3   6  13      198.74      208.51     16.35 o 
  -8   7  13       76.45       76.87     10.70 o 
  -7   7  13      156.65      185.64     15.30 o 
  -6   7  13        4.85        6.35      6.78 o 
  -5   7  13       11.17       13.74      6.78 o 
  -4   7  13       37.95       35.91      8.61 o 
  -3   7  13       47.32       40.17      8.78 o 
  -2   7  13        0.17        0.87      6.09 o 
  -1   7  13       19.74       16.87      6.70 o 
   0   7  13      274.96      292.85     18.61 o 
   1   7  13       80.98       93.56     11.22 o 
   2   7  13        9.93       19.83      8.26 o 
  -7   8  13        4.29       11.56      7.30 o 
  -6   8  13        2.36        0.00      6.70 o 
  -5   8  13        4.15        7.48      7.22 o 
  -4   8  13       62.85       78.95     11.13 o 
  -3   8  13      304.52      361.29     21.22 o 
  -2   8  13      222.65      266.25     18.17 o 
  -1   8  13       13.79       20.78      8.09 o 
   0   8  13       48.70       50.87     10.00 o 
   1   8  13       23.59       31.22      9.39 o 
  -6   9  13       23.67       24.52      9.04 o 
  -5   9  13      100.88       99.13     12.61 o 
  -4   9  13       19.82       17.48      7.65 o 
  -3   9  13        0.09        2.78      7.30 o 
  -2   9  13       19.49       15.65      8.09 o 
  -1   9  13       11.55       10.87      7.74 o 
   0  -9  14        0.01        2.00      7.13 o 
   1  -9  14       58.53       78.49      7.50 o 
   2  -9  14      132.80      143.55      9.45 o 
   3  -9  14        0.73        0.00      4.71 o 
   4  -9  14       92.43      102.55      8.41 o 
  -2  -8  14       31.32       40.87      9.30 o 
  -1  -8  14      107.69      114.69     12.43 o 
   0  -8  14       74.37       89.29      7.65 o 
   1  -8  14       30.82       22.61      7.83 o 
   2  -8  14      294.38      283.40     12.20 o 
   3  -8  14      318.35      333.86     13.49 o 
   4  -8  14        3.13        5.18      5.09 o 
   5  -8  14        1.47        5.53      5.01 o 
   6  -8  14        0.18        2.35      5.14 o 
  -3  -7  14      210.70      220.08     15.04 o 
  -2  -7  14        1.59        7.04      7.22 o 
  -1  -7  14      127.69      132.25     12.78 o 
   0  -7  14      352.93      376.59     17.39 o 
   1  -7  14       59.04       67.50      6.94 o 
   2  -7  14       25.76       13.62      9.09 o 
   3  -7  14        4.60        1.16      4.37 o 
   4  -7  14       17.66       17.77      5.41 o 
   5  -7  14        1.75        4.73      4.95 o 
   6  -7  14      173.70      168.79     10.05 o 
  -4  -6  14        8.55        0.00      6.87 o 
  -3  -6  14      184.44      172.08     13.91 o 
  -2  -6  14      106.39      113.47     11.91 o 
  -1  -6  14       33.43       36.19      5.93 o 
   0  -6  14       20.72        7.22     11.26 o 
   1  -6  14       60.21       57.16      6.58 o 
   2  -6  14       12.16       14.13      4.85 o 
   3  -6  14      314.63      303.04     12.23 o 
   4  -6  14      370.18      385.91     14.08 o 
   5  -6  14      177.28      191.31     10.32 o 
   6  -6  14        8.94        6.43      5.35 o 
   7  -6  14       96.04      113.91     10.26 o 
  -5  -5  14      140.49      126.43     11.74 o 
  -4  -5  14       36.99       35.65      8.61 o 
  -3  -5  14       30.61       24.61      7.74 o 
  -2  -5  14       22.58       24.00      7.48 o 
  -1  -5  14        3.64        7.65      6.52 o 
   0  -5  14        4.70        5.07      4.41 o 
   1  -5  14      355.95      369.80     13.40 o 
   2  -5  14      790.60      788.14     21.60 o 
   3  -5  14        0.58        2.52      4.53 o 
   4  -5  14      107.09      104.62      7.83 o 
   5  -5  14      126.96      108.57      8.19 o 
   6  -5  14       48.46       43.09      6.57 o 
   7  -5  14        1.31        0.00      4.53 o 
  -6  -4  14        0.79        0.00      6.09 o 
  -5  -4  14        4.69        0.00      6.26 o 
  -4  -4  14        4.49        9.04      6.70 o 
  -3  -4  14       29.87       27.30      6.87 o 
  -2  -4  14      537.36      487.89     22.17 o 
  -1  -4  14      961.54      895.00     34.00 o 
   0  -4  14       61.63       73.65      9.65 o 
   1  -4  14       10.92        1.17      4.19 o 
   2  -4  14      495.88      530.17     17.13 o 
   3  -4  14      193.48      204.93     17.91 o 
   4  -4  14       37.68       46.98      6.00 o 
   5  -4  14       18.51       25.15      6.00 o 
   6  -4  14       80.18       79.11      7.58 o 
   7  -4  14       66.53       74.09      7.72 o 
  -7  -3  14       10.49       11.56      7.48 o 
  -6  -3  14        0.20        0.70      6.87 o 
  -5  -3  14       15.51       14.87      7.39 o 
  -4  -3  14      226.36      233.73     14.69 o 
  -3  -3  14      390.32      426.41     20.52 o 
  -2  -3  14       38.73       29.48      7.65 o 
  -1  -3  14      647.86      609.53     25.39 o 
   0  -3  14      174.42      199.73     13.74 o 
   1  -3  14      256.08      209.12     13.04 o 
   2  -3  14       26.56       24.82     10.26 o 
   3  -3  14       27.75       22.00      5.16 o 
   4  -3  14       47.23       55.54      6.35 o 
   5  -3  14        0.12        1.92      4.58 o 
   6  -3  14      277.39      234.13     11.43 o 
   7  -3  14      178.82      185.31     10.63 o 
  -7  -2  14       60.49       64.61      9.30 o 
  -6  -2  14      185.47      184.43     13.91 o 
  -5  -2  14       75.64      102.86     11.30 o 
  -4  -2  14       89.39       87.56      9.56 o 
  -3  -2  14      570.54      547.45     23.48 o 
  -2  -2  14      429.79      412.24     19.48 o 
  -1  -2  14        4.91        4.26      6.17 o 
   0  -2  14      266.54      254.86     14.69 o 
   1  -2  14       58.79       60.00      7.65 o 
   2  -2  14       11.04       16.69      6.26 o 
   3  -2  14      114.55      118.69     10.61 o 
   4  -2  14      325.65      326.42     17.13 o 
   5  -2  14      153.68      176.51     13.56 o 
   6  -2  14        3.34        7.74      6.26 o 
   7  -2  14        6.25        3.30      6.96 o 
  -8  -1  14      100.56      126.34     12.96 o 
  -7  -1  14        1.32        0.00      6.43 o 
  -6  -1  14      171.29      159.82     12.35 o 
  -5  -1  14      310.65      319.03     17.39 o 
  -4  -1  14       10.69       11.13      6.52 o 
  -3  -1  14        6.53        6.52      5.91 o 
  -2  -1  14       95.91      112.08      9.91 o 
  -1  -1  14       44.77       46.95      7.56 o 
   0  -1  14      167.01      171.73     12.00 o 
   1  -1  14      551.00      502.43     15.27 o 
   2  -1  14     1011.07      891.03     56.39 o 
   3  -1  14       84.14       93.13      9.83 o 
   4  -1  14       20.13       24.69      6.96 o 
   5  -1  14        4.20        7.65      6.17 o 
   6  -1  14        2.46        3.91      6.61 o 
   7  -1  14        0.05        6.17      6.96 o 
  -8   0  14      128.98      141.64     13.04 o 
  -7   0  14       43.42       43.13      8.35 o 
  -6   0  14        0.21        0.00      5.91 o 
  -5   0  14        4.97        0.00      5.39 o 
  -4   0  14      136.07      146.95     11.65 o 
  -3   0  14        0.57        3.91      4.96 o 
  -2   0  14      126.31      122.60      9.83 o 
  -1   0  14       42.05       28.69      6.35 o 
   0   0  14       90.65       93.00      6.27 o 
   1   0  14        8.63       16.71      3.87 o 
   2   0  14      252.34      216.34      9.31 o 
   3   0  14        1.72        0.43      5.04 o 
   4   0  14       18.59       18.52      6.52 o 
   5   0  14       25.60       19.13      6.96 o 
   6   0  14      219.41      227.21     15.83 o 
  -8   1  14       25.01       35.30      8.43 o 
  -7   1  14        3.90        2.35      6.09 o 
  -6   1  14       63.93       85.73      9.56 o 
  -5   1  14       42.18       33.82      6.52 o 
  -4   1  14      210.94      215.12     13.22 o 
  -3   1  14      206.86      223.55     13.30 o 
  -2   1  14       37.71       29.82      6.26 o 
  -1   1  14      539.86      545.03     16.24 o 
   0   1  14        3.76        0.36      1.02 o 
   1   1  14        1.28        0.68      3.17 o 
   2   1  14       17.89       16.26      3.95 o 
   3   1  14      205.68      195.21     12.87 o 
   4   1  14      300.98      341.20     17.91 o 
   5   1  14       84.67       77.39     10.09 o 
   6   1  14       22.30       24.78      8.00 o 
  -8   2  14       44.82       52.69      8.87 o 
  -7   2  14       50.30       75.13      9.39 o 
  -6   2  14      115.45      113.39     10.70 o 
  -5   2  14       13.56       17.22      6.09 o 
  -4   2  14        0.02        0.00      4.70 o 
  -3   2  14      154.08      143.73     11.04 o 
  -2   2  14      115.02      118.10      9.30 o 
  -1   2  14      285.20      259.25     10.18 o 
   0   2  14      134.91      123.47      9.43 o 
   1   2  14      675.48      757.11     20.69 o 
   2   2  14      203.97      213.73      9.52 o 
   3   2  14       44.24       42.29      5.96 o 
   4   2  14      118.67      122.86     11.48 o 
   5   2  14       18.53       19.83      7.30 o 
   6   2  14        3.96        0.00      6.26 o 
  -8   3  14       44.11       51.04      8.35 o 
  -7   3  14        1.95        0.00      5.22 o 
  -6   3  14       58.04       58.17      8.26 o 
  -5   3  14        0.63        0.00      4.78 o 
  -4   3  14       46.83       47.60      5.29 o 
  -3   3  14        7.76       11.09      3.99 o 
  -2   3  14      135.85      120.11      7.20 o 
  -1   3  14      840.30      916.31     24.14 o 
   0   3  14       15.30       16.87      4.27 o 
   1   3  14      186.17      154.08     11.04 o 
   2   3  14      381.95      435.70     14.49 o 
   3   3  14       34.37       35.49      6.65 o 
  -6   4  14        0.19        0.00      5.74 o 
  -5   4  14       84.04       68.95      9.65 o 
  -4   4  14      537.53      533.10     24.87 o 
  -3   4  14      225.22      243.20     15.83 o 
  -2   4  14       11.43        9.48      6.43 o 
  -1   4  14      289.89      280.25     16.96 o 
   0   4  14       21.43       32.78      8.09 o 
   1   4  14        3.68        0.00      5.65 o 
   2   4  14        3.56        1.39      2.17 o 
   3   4  14       11.52       10.87      6.61 o 
  -8   5  14       30.63       25.82      7.65 o 
  -7   5  14       72.63       89.65     10.70 o 
  -6   5  14      208.50      200.08     15.04 o 
  -5   5  14       15.12       20.87      7.56 o 
  -4   5  14      406.63      396.07     21.48 o 
  -3   5  14      131.62      151.64     12.61 o 
  -2   5  14        9.73       13.30      6.78 o 
  -1   5  14       54.15       38.52      8.00 o 
   0   5  14       73.42       69.47      9.65 o 
   1   5  14       43.74       40.08      8.52 o 
   2   5  14        4.18        6.87      6.43 o 
   3   5  14       95.11       72.69      9.74 o 
  -8   6  14      123.19      124.08     12.78 o 
  -7   6  14        1.46        2.26      6.52 o 
  -6   6  14      101.03       92.34     11.39 o 
  -5   6  14      124.72      123.12     13.04 o 
  -4   6  14        2.68        5.48      7.13 o 
  -3   6  14        2.20        0.00      6.00 o 
  -2   6  14       18.17       13.83      7.13 o 
  -1   6  14       40.17       38.00      8.70 o 
   0   6  14        1.36        0.00      6.35 o 
   1   6  14      147.36      198.69     15.48 o 
   2   6  14       84.00       84.87     11.39 o 
   3   6  14        2.63        0.00      6.43 o 
  -7   7  14        0.40        0.00      6.00 o 
  -6   7  14        0.64        0.00      6.26 o 
  -5   7  14       43.26       40.08      8.87 o 
  -4   7  14       14.10       14.00      8.00 o 
  -3   7  14        6.00        8.61      7.30 o 
  -2   7  14      173.94      176.77     14.35 o 
  -1   7  14      201.04      217.64     16.52 o 
   0   7  14       11.49       15.13      8.00 o 
   1   7  14       66.58       76.60     11.48 o 
  -6   8  14        5.96       12.69      7.74 o 
  -5   8  14       24.84       20.96      7.83 o 
  -4   8  14      130.88      152.08     14.78 o 
  -3   8  14       82.57       82.08     10.96 o 
  -2   8  14        0.20        0.00      6.87 o 
  -1   8  14      129.98      140.86     13.74 o 
   0   8  14       47.47       50.52     10.43 o 
  -1  -8  15       22.48       33.04      9.39 o 
   0  -8  15       28.58       34.26      9.04 o 
   1  -8  15      252.57      262.94     17.39 o 
   2  -8  15       79.86       88.73      8.15 o 
   3  -8  15        2.25        1.99      5.34 o 
   4  -8  15       28.19       29.88      6.26 o 
  -2  -7  15      110.50      132.51     13.48 o 
  -1  -7  15      158.81      203.73     15.83 o 
   0  -7  15       29.20       28.18      6.18 o 
   1  -7  15       12.92       16.27      5.65 o 
   2  -7  15        1.57        4.43      4.88 o 
   3  -7  15        1.74        3.53      5.01 o 
   4  -7  15        0.11        0.00      4.78 o 
   5  -7  15      147.16      143.21      9.39 o 
  -4  -6  15      120.44      140.25     13.74 o 
  -3  -6  15       79.85       84.52     10.35 o 
  -2  -6  15        0.16        0.87      7.13 o 
  -1  -6  15       57.47       67.30     10.09 o 
   0  -6  15        1.72        1.44      1.68 o 
   1  -6  15        0.21        0.00      4.47 o 
   2  -6  15      227.92      207.19     10.82 o 
   3  -6  15      132.75      144.98     17.96 o 
   4  -6  15       14.26       17.33      5.45 o 
   5  -6  15        0.61        3.49      5.08 o 
   6  -6  15       67.10       70.40      7.68 o 
  -5  -5  15       19.56       21.56      8.35 o 
  -4  -5  15       13.31       14.78      8.00 o 
  -3  -5  15        9.92       10.87      7.04 o 
  -2  -5  15       14.18       15.65      6.96 o 
  -1  -5  15        0.82        3.13      6.17 o 
   0  -5  15      156.87      184.08     14.17 o 
   1  -5  15      482.78      480.38     16.02 o 
   2  -5  15        2.01        0.00      4.88 o 
   3  -5  15      334.25      323.59     12.90 o 
   4  -5  15       94.24      119.02      8.56 o 
   5  -5  15       21.40       25.09      6.05 o 
   6  -5  15       29.21       40.08      6.38 o 
  -5  -4  15        4.45        6.00      6.52 o 
  -4  -4  15        0.13        0.00      6.96 o 
  -3  -4  15       73.08       77.21     10.35 o 
  -2  -4  15      410.49      485.37     23.30 o 
  -1  -4  15        1.19        0.00      6.61 o 
   0  -4  15      207.38      162.17     12.61 o 
   1  -4  15      583.17      548.32     24.43 o 
   2  -4  15      243.75      266.52     11.86 o 
   3  -4  15       53.59       41.86      6.83 o 
   4  -4  15       10.34        4.48      4.78 o 
   5  -4  15       53.94       63.90      7.23 o 
   6  -4  15       89.38       86.35      7.84 o 
  -6  -3  15        0.55        0.00      7.22 o 
  -5  -3  15      139.79      162.34     13.74 o 
  -4  -3  15      141.67      168.60     14.00 o 
  -3  -3  15        3.64        0.17      6.70 o 
  -2  -3  15      355.32      361.63     19.30 o 
  -1  -3  15       71.80       93.04     10.43 o 
   0  -3  15       16.88       21.74      6.52 o 
   1  -3  15        2.83        0.00      5.83 o 
   2  -3  15       44.24       65.74      9.13 o 
   3  -3  15       50.92       53.91      8.17 o 
   4  -3  15       18.62        8.00      6.78 o 
   5  -3  15      214.30      187.59     26.13 o 
   6  -3  15       94.97      117.47     12.43 o 
  -6  -2  15       18.58       25.65      8.52 o 
  -5  -2  15      174.31      159.56     13.48 o 
  -4  -2  15      349.60      358.50     19.39 o 
  -3  -2  15       34.72       29.13      7.83 o 
  -2  -2  15       86.27       80.34      9.22 o 
  -1  -2  15       37.34       39.30      7.91 o 
   0  -2  15      298.35      298.68     16.69 o 
   1  -2  15       57.45       62.47      5.74 o 
   2  -2  15       89.28       88.08      9.74 o 
   3  -2  15      379.90      382.59     19.22 o 
   4  -2  15       72.66       84.95     10.17 o 
   5  -2  15       22.70       23.04      7.56 o 
   6  -2  15       14.93       17.56      6.96 o 
  -7  -1  15      108.11      108.26     11.30 o 
  -6  -1  15       34.53       38.17      8.87 o 
  -5  -1  15        0.08        0.00      6.43 o 
  -4  -1  15       15.82       21.22      7.30 o 
  -3  -1  15        5.72        5.91      6.17 o 
  -2  -1  15       65.71       55.04      7.83 o 
  -1  -1  15       15.83       31.04      7.30 o 
   0  -1  15      392.26      360.94     17.83 o 
   1  -1  15      499.32      497.72     15.52 o 
   2  -1  15      100.65       80.52      9.22 o 
   3  -1  15      134.25      118.78     11.04 o 
   4  -1  15        5.84        0.87      6.00 o 
   5  -1  15        0.38        0.00      5.91 o 
   6  -1  15        1.36        1.83      6.70 o 
  -7   0  15        5.38        0.00      5.83 o 
  -6   0  15        0.60        0.00      6.35 o 
  -5   0  15       93.69       82.52      9.91 o 
  -4   0  15       34.16       34.00      7.56 o 
  -3   0  15      101.09       92.86     10.26 o 
  -2   0  15      360.33      351.89     17.74 o 
  -1   0  15      124.59      143.64     11.13 o 
   0   0  15       20.83       16.31      4.00 o 
   1   0  15       55.29       54.35      5.47 o 
   2   0  15        7.26        3.29      3.59 o 
   3   0  15       86.83       90.26      9.83 o 
   4   0  15       56.09       70.17      9.39 o 
   5   0  15      111.28      135.30     12.61 o 
   6   0  15      135.27      151.47     14.00 o 
  -7   1  15       18.16       15.83      7.22 o 
  -6   1  15        9.86       17.56      6.96 o 
  -5   1  15      103.72       91.82      9.91 o 
  -4   1  15      194.90      210.77     13.48 o 
  -3   1  15        1.13        3.48      5.65 o 
  -2   1  15      104.15       96.65      7.06 o 
  -1   1  15       29.95       23.88      4.61 o 
   0   1  15       73.68       72.34      8.00 o 
   1   1  15       23.31       22.29      5.17 o 
   2   1  15      117.44      121.22     16.43 o 
   3   1  15      205.27      202.25     13.65 o 
   4   1  15       11.95       11.48      6.70 o 
   5   1  15       50.80       48.26      8.87 o 
  -8   2  15       49.94       61.65      9.74 o 
  -7   2  15      196.23      213.90     14.52 o 
  -6   2  15       30.43       28.96      7.22 o 
  -5   2  15       56.31       62.00      8.52 o 
  -4   2  15       42.13       37.91      7.22 o 
  -3   2  15       20.75       22.43      4.88 o 
  -2   2  15       36.21       35.39      5.08 o 
  -1   2  15      217.54      182.34      8.89 o 
   0   2  15      529.83      628.15     24.56 o 
   1   2  15      129.54      138.05      8.00 o 
   2   2  15       15.52       15.86      4.36 o 
   3   2  15      231.58      266.77     15.74 o 
   4   2  15      131.48      146.08     12.52 o 
   5   2  15        2.54        1.39      6.52 o 
  -8   3  15        0.19        0.00      5.83 o 
  -7   3  15       94.02      107.82     10.87 o 
  -6   3  15       76.32       84.26      9.30 o 
  -5   3  15       17.51       17.39      6.00 o 
  -4   3  15        0.42        0.00      3.81 o 
  -3   3  15      296.47      343.22     12.84 o 
  -2   3  15      830.12      865.49     23.56 o 
  -1   3  15       10.44       14.85      4.65 o 
   0   3  15      421.47      443.46     22.17 o 
   1   3  15      288.77        1.65      1.39 o 
   2   3  15       88.39       83.47     10.00 o 
  -6   4  15      134.20      121.47     11.83 o 
  -5   4  15      368.39      370.94     20.78 o 
  -4   4  15       45.36       57.04      9.56 o 
  -3   4  15       55.88       51.13      9.22 o 
  -2   4  15      292.13      309.55     18.61 o 
  -1   4  15      271.26      264.94     16.61 o 
   0   4  15        2.06        1.04      6.70 o 
   1   4  15        4.54        5.65      6.43 o 
   2   4  15        8.57        8.96      5.48 o 
   3   4  15        5.99        6.96      6.61 o 
  -7   5  15      188.05      166.69     14.17 o 
  -6   5  15        0.36        0.00      6.00 o 
  -5   5  15      393.08      375.20     21.39 o 
  -4   5  15      320.36      365.89     20.78 o 
  -3   5  15        1.74        1.74      6.09 o 
  -2   5  15        5.34        0.00      6.43 o 
  -1   5  15        5.92        8.61      7.22 o 
   0   5  15        9.33       13.30      7.30 o 
   1   5  15       50.81       52.17      9.39 o 
   2   5  15      205.48      183.82     14.61 o 
   3   5  15      169.89      174.69     14.78 o 
  -7   6  15      201.43      199.29     16.00 o 
  -6   6  15       50.13       37.39      9.13 o 
  -5   6  15        0.01        1.91      7.22 o 
  -4   6  15        5.81        4.87      6.43 o 
  -3   6  15        6.33        7.04      6.52 o 
  -2   6  15        0.02        0.00      6.61 o 
  -1   6  15       59.60       49.56      9.74 o 
   0   6  15      164.99      186.95     15.56 o 
   1   6  15       49.81       48.26      9.65 o 
  -6   7  15        5.37        0.00      6.96 o 
  -5   7  15        0.66        0.00      6.78 o 
  -4   7  15       48.96       54.78     10.61 o 
  -3   7  15      145.89      168.86     15.39 o 
  -2   7  15      241.79      258.94     17.74 o 
  -1   7  15        4.78        9.13      7.74 o 
   0   7  15      125.01      134.43     14.26 o 
  -4   8  15       14.59       26.35      8.96 o 
  -3   8  15       26.56       30.17      8.70 o 
  -1  -7  16        2.72        0.96      7.83 o 
   0  -7  16       43.44       53.87      7.29 o 
   1  -7  16       14.47        8.91      5.72 o 
   2  -7  16       12.59       10.19      5.85 o 
   3  -7  16       27.65       30.64      6.38 o 
   4  -7  16      114.95      124.08      9.37 o 
  -3  -6  16        4.35        0.00      7.39 o 
  -2  -6  16      120.13      126.78     13.39 o 
  -1  -6  16       38.96       54.34     10.09 o 
   0  -6  16        3.09        2.78      7.13 o 
   1  -6  16      112.65      106.07      8.56 o 
   2  -6  16      304.25      277.49     12.45 o 
   3  -6  16        0.39        0.00      4.57 o 
   4  -6  16       19.03       25.37      5.97 o 
   5  -6  16      134.09      159.95     10.44 o 
  -4  -5  16       24.91       27.82      8.78 o 
  -3  -5  16        3.46        2.87      7.30 o 
  -2  -5  16       61.06       85.04     11.22 o 
  -1  -5  16      250.30      243.99     16.78 o 
   0  -5  16      163.91      156.43     12.87 o 
   1  -5  16        8.48        8.09      7.22 o 
   2  -5  16      372.17      363.10     14.22 o 
   3  -5  16      112.69      136.84      9.28 o 
   4  -5  16        7.88       11.25      5.04 o 
   5  -5  16        7.81        7.30      5.58 o 
  -4  -4  16       29.57       28.35      8.00 o 
  -3  -4  16       88.20       77.21     10.87 o 
  -2  -4  16        0.17        0.00      7.04 o 
  -1  -4  16      407.23      379.72     20.78 o 
   0  -4  16      184.49      187.90     14.61 o 
   1  -4  16      116.08       99.65     10.61 o 
   2  -4  16       27.23       17.83      7.13 o 
   3  -4  16        0.00        0.17      6.26 o 
   4  -4  16        2.82        0.00      5.08 o 
   5  -4  16        6.23        5.15      5.47 o 
  -5  -3  16       43.75       41.65      9.65 o 
  -4  -3  16       41.23       27.22      8.61 o 
  -3  -3  16      305.09      276.59     16.87 o 
  -2  -3  16      375.53      433.98     22.00 o 
  -1  -3  16        1.29        3.48      7.04 o 
   0  -3  16        5.72        8.78      7.13 o 
   1  -3  16       17.49       21.22      7.04 o 
   2  -3  16       14.26        9.83      6.96 o 
   3  -3  16       12.32       26.52      7.83 o 
   4  -3  16      297.66      269.81     17.13 o 
   5  -3  16       97.22       97.39     11.48 o 
  -6  -2  16      128.38       97.30     11.74 o 
  -5  -2  16      268.27      281.99     17.22 o 
  -4  -2  16       85.49       99.56     11.22 o 
  -3  -2  16        8.83       10.78      7.48 o 
  -2  -2  16       20.57       25.04      7.48 o 
  -1  -2  16        0.27        0.00      5.65 o 
   0  -2  16        1.54        0.00      6.09 o 
   1  -2  16      124.80      118.34     10.96 o 
   2  -2  16      274.16      283.64     16.78 o 
   3  -2  16      101.51      112.69     11.65 o 
   4  -2  16        1.45        0.96      6.52 o 
   5  -2  16       70.44       80.69     10.70 o 
  -6  -1  16        0.29        3.30      7.13 o 
  -5  -1  16       17.56       23.13      7.39 o 
  -4  -1  16        9.27        5.83      6.78 o 
  -3  -1  16       40.25       46.61      8.78 o 
  -2  -1  16       15.39       19.65      7.13 o 
  -1  -1  16      714.85      653.36     27.04 o 
   0  -1  16      258.36      266.80     11.07 o 
   1  -1  16       24.07       20.97      4.61 o 
   2  -1  16      211.53      246.86     15.04 o 
   3  -1  16       10.42       11.13      6.96 o 
   4  -1  16        0.15        0.00      5.83 o 
   5  -1  16        0.60        0.00      6.35 o 
  -6   0  16        0.52        3.74      6.78 o 
  -5   0  16        6.79        5.13      7.04 o 
  -4   0  16      194.41      176.34     13.04 o 
  -3   0  16      403.21      431.46     20.87 o 
  -2   0  16      112.48      141.82     12.00 o 
  -1   0  16       20.03       19.06      4.87 o 
   0   0  16      141.71      131.67      8.09 o 
   1   0  16       29.83       32.32      5.16 o 
   2   0  16       13.22       13.65      6.35 o 
   3   0  16       39.85       46.43      8.43 o 
   4   0  16      157.53      185.38     14.26 o 
   5   0  16       61.17       76.87     10.43 o 
  -7   1  16       23.77       26.52      8.09 o 
  -6   1  16      206.30      195.56     14.52 o 
  -5   1  16      128.38      135.73     12.00 o 
  -4   1  16        0.74        0.96      6.17 o 
  -3   1  16      106.83       96.26     10.26 o 
  -2   1  16       63.03       89.13      7.12 o 
  -1   1  16        7.48        8.49      4.32 o 
   0   1  16       30.88       18.43     11.74 o 
   1   1  16       76.31       79.31      8.74 o 
   2   1  16      313.24      297.20     16.69 o 
   3   1  16        2.55        2.26      6.09 o 
   4   1  16      132.84      128.17     12.43 o 
  -7   2  16        0.86        1.22      6.61 o 
  -6   2  16      138.25      134.34     12.26 o 
  -5   2  16       80.57       94.52      9.91 o 
  -4   2  16        6.89        1.74      6.52 o 
  -3   2  16       10.87       11.47      4.75 o 
  -2   2  16       49.63       53.28      5.99 o 
  -1   2  16      269.31      287.04     11.87 o 
   0   2  16       11.56       19.19      4.79 o 
   1   2  16       27.76       27.10      5.07 o 
   2   2  16      265.70      311.87     12.63 o 
   3   2  16      121.09      133.65     12.09 o 
   4   2  16        5.62        6.70      6.70 o 
  -5   3  16        4.81       14.09      6.52 o 
  -4   3  16      119.07      130.95     12.78 o 
  -3   3  16      184.07      176.69     14.61 o 
  -2   3  16        6.70       10.35      7.22 o 
  -1   3  16      614.69      702.14     30.78 o 
   0   3  16      323.48      383.28     20.87 o 
   1   3  16        0.68        0.87      1.91 o 
   2   3  16        8.93        3.04      6.35 o 
  -7   4  16       27.49       28.87      7.56 o 
  -6   4  16       41.41       35.13      8.61 o 
  -5   4  16        3.54        2.96      6.70 o 
  -4   4  16      169.85      163.90     14.26 o 
  -3   4  16      478.97      552.67     27.13 o 
  -2   4  16      259.20      286.25     17.91 o 
  -1   4  16       22.43       32.52      8.09 o 
   0   4  16        5.28        2.43      6.61 o 
   1   4  16        0.13        0.00      6.17 o 
   2   4  16        9.00        6.52      6.96 o 
  -6   5  16      168.37      177.99     15.39 o 
  -5   5  16      161.73      160.43     14.69 o 
  -4   5  16       26.45       41.48      9.39 o 
  -3   5  16       22.75       16.26      8.09 o 
  -2   5  16       51.56       49.39      9.83 o 
  -1   5  16       48.64       62.17     10.00 o 
   0   5  16       12.91        8.00      7.13 o 
   1   5  16      112.04      130.95     13.56 o 
  -5   6  16       15.41       20.26      7.83 o 
  -4   6  16        0.53        0.00      5.91 o 
  -3   6  16        8.22        1.74      7.22 o 
  -2   6  16       79.59      114.78     13.30 o 
  -1   6  16      173.57      192.25     16.17 o 
   0   6  16       52.80       68.43     11.13 o 
  -4   7  16       83.37      116.25     13.04 o 
  -3   7  16       51.49       70.34     11.74 o 
  -2   7  16        2.34        0.00      7.22 o 
  -1  -6  17       14.36       21.91      9.04 o 
   0  -6  17       13.53        7.22      8.09 o 
   1  -6  17      191.55      227.64     16.35 o 
   2  -6  17        5.21        8.00      5.58 o 
   3  -6  17       78.80       89.94     13.09 o 
  -2  -5  17       82.77       73.30     10.96 o 
  -1  -5  17       46.37       61.48      9.91 o 
   0  -5  17        4.43        0.78      7.13 o 
   1  -5  17      173.09      174.51     14.52 o 
   2  -5  17      148.67      178.77     14.96 o 
   3  -5  17        0.05        0.00      5.21 o 
   4  -5  17        8.78       20.20      5.80 o 
  -3  -4  17        0.03        0.00      7.65 o 
  -2  -4  17      115.36      143.38     14.00 o 
  -1  -4  17       49.19       55.56      9.74 o 
   0  -4  17        0.29        0.00      7.04 o 
   1  -4  17        7.59        2.35      7.13 o 
   2  -4  17       23.35       38.87      9.04 o 
   3  -4  17        4.02        8.96      6.70 o 
   4  -4  17       19.65       15.48      7.30 o 
  -4  -3  17      187.87      198.69     15.74 o 
  -3  -3  17       89.53       73.56     10.35 o 
  -2  -3  17        5.09        1.74      7.22 o 
  -1  -3  17       42.09       34.78      8.35 o 
   0  -3  17       24.36        9.83      7.48 o 
   1  -3  17        2.81        0.00      6.87 o 
   2  -3  17        5.32        5.39      6.43 o 
   3  -3  17      208.37      202.86     15.04 o 
   4  -3  17      139.01      121.82     12.78 o 
  -5  -2  17        2.49        0.00      7.13 o 
  -4  -2  17       30.51       40.08      9.65 o 
  -3  -2  17       10.12       14.69      8.00 o 
  -2  -2  17        3.65        2.26      7.04 o 
  -1  -2  17       50.79       46.87      9.13 o 
   0  -2  17      300.67      276.07     16.78 o 
   1  -2  17      271.17      290.33     17.83 o 
   2  -2  17       34.29       33.74      8.43 o 
   3  -2  17       76.67       82.52     10.61 o 
   4  -2  17       77.81       92.69     11.30 o 
  -5  -1  17        0.39        0.70      6.96 o 
  -4  -1  17        3.26        5.30      7.13 o 
  -3  -1  17       45.31       43.30      9.04 o 
  -2  -1  17      158.11      163.90     13.48 o 
  -1  -1  17      294.83      303.03     17.65 o 
   0  -1  17        0.41        0.00      4.30 o 
   1  -1  17      193.13      171.64     12.96 o 
   2  -1  17       55.88       80.17     10.09 o 
   3  -1  17        0.02        0.00      6.35 o 
   4  -1  17        1.41        0.00      6.52 o 
  -5   0  17       71.83       62.17      9.13 o 
  -4   0  17      105.95      113.82     11.91 o 
  -3   0  17        0.50        0.00      6.09 o 
  -2   0  17      164.02      159.64     12.87 o 
  -1   0  17       83.15       80.33      6.92 o 
   0   0  17       31.71       28.20      5.35 o 
   1   0  17        0.00        0.00      3.96 o 
   2   0  17       30.79       24.35      7.39 o 
   3   0  17       74.82       94.60     10.96 o 
   4   0  17        0.02        0.00      6.61 o 
  -6   1  17       28.57       28.17      8.43 o 
  -5   1  17        6.49        0.52      5.91 o 
  -4   1  17      141.77      144.60     12.87 o 
  -3   1  17      288.08      293.81     17.04 o 
  -2   1  17        0.01        0.00      4.17 o 
  -1   1  17       18.35       27.55      5.27 o 
   0   1  17       29.00       22.69      4.63 o 
   1   1  17       40.02       44.05      5.86 o 
   2   1  17        4.63        0.00      6.17 o 
   3   1  17      194.13      208.86     14.87 o 
  -6   2  17       90.49       93.13     10.87 o 
  -5   2  17        8.44        9.74      6.87 o 
  -4   2  17        2.70        3.36      5.13 o 
  -3   2  17       26.68       32.66      5.47 o 
  -2   2  17        3.45        2.38      4.48 o 
  -1   2  17        2.01        0.00      4.30 o 
   0   2  17      175.08      123.10     26.35 o 
   1   2  17      219.35      246.65     11.13 o 
   2   2  17       47.98       65.91      9.48 o 
  -6   3  17       11.66       20.00      7.83 o 
  -5   3  17        8.95       20.00      7.30 o 
  -4   3  17        8.54        9.83      6.70 o 
  -3   3  17      139.88      136.69     13.48 o 
  -2   3  17      374.42      431.72     23.04 o 
  -1   3  17       61.75       75.65     10.70 o 
   0   3  17       12.20        7.83      6.96 o 
   1   3  17       90.97       51.74      8.17 o 
  -5   4  17      104.70      111.21     12.78 o 
  -4   4  17      257.19      262.42     17.65 o 
  -3   4  17       19.00       17.83      8.43 o 
  -2   4  17       77.79       98.52     11.65 o 
  -1   4  17       62.05       81.04     11.22 o 
   0   4  17        8.18        4.70      6.96 o 
   1   4  17       39.57       28.96      7.83 o 
  -5   5  17       20.70       25.22      8.87 o 
  -4   5  17       42.63       60.87     10.35 o 
  -3   5  17       29.73       37.30      9.13 o 
  -2   5  17        1.40        6.09      7.48 o 
  -1   5  17        2.03        7.56      7.65 o 
   0   5  17       28.24       41.65      9.65 o 
   1  -5  18       84.66       90.78     11.65 o 
  -2  -4  18       54.09       62.52     11.04 o 
  -1  -4  18        1.66        2.26      7.74 o 
   0  -4  18       13.20       17.30      7.91 o 
   1  -4  18       77.01       95.04     12.26 o 
   2  -4  18        1.35        3.91      7.56 o 
  -3  -3  18        3.18        0.00      7.39 o 
  -2  -3  18       27.03       29.74      8.52 o 
  -1  -3  18       24.54       20.96      8.43 o 
   0  -3  18       34.85       32.61      8.61 o 
   1  -3  18       19.78       20.61      7.91 o 
   2  -3  18      113.75      133.21     13.13 o 
   3  -3  18       30.15       35.82      8.96 o 
  -3  -2  18        1.75        7.30      7.65 o 
  -2  -2  18        0.15        0.00      7.48 o 
  -1  -2  18      176.25      193.47     14.96 o 
   0  -2  18      278.67      278.51     17.04 o 
   1  -2  18        3.85        0.00      6.26 o 
   2  -2  18      221.62      200.69     14.87 o 
   3  -2  18      152.18      150.08     13.65 o 
  -4  -1  18       33.20       32.00      9.04 o 
  -3  -1  18      138.19      155.73     13.83 o 
  -2  -1  18       65.30       89.73     11.13 o 
  -1  -1  18        2.17        1.10      2.45 o 
   0  -1  18      150.70      166.55      9.68 o 
   1  -1  18       89.77      107.99     11.65 o 
   2  -1  18        1.01        0.61      6.09 o 
   3  -1  18        0.12        0.09      6.70 o 
  -4   0  18        1.22        0.00      6.26 o 
  -3   0  18      131.14      146.43     13.30 o 
  -2   0  18      123.31      138.66      9.10 o 
  -1   0  18        7.30        6.19      4.01 o 
   0   0  18        1.30        0.00      4.42 o 
   1   0  18        0.97        3.04      6.26 o 
   2   0  18        6.40        3.83      6.78 o 
  -4   1  18      103.52      107.39     11.74 o 
  -3   1  18        0.17        1.74      4.76 o 
  -2   1  18       32.11       34.95      5.98 o 
  -1   1  18        3.34        7.41      4.70 o 
   0   1  18        0.04        1.84      4.45 o 
   1   1  18       70.88       78.60     10.09 o 
   2   1  18       97.81      115.56     12.52 o 
  -4   2  18        0.24        1.11      4.89 o 
  -3   2  18        0.14        0.00      4.63 o 
  -2   2  18       18.42       11.21      5.01 o 
  -1   2  18      106.95      124.81      8.80 o 
   0   2  18      148.11        2.52      2.09 o 
   1   2  18        4.15        3.74      6.52 o 
  -4   3  18       52.92       72.00     10.61 o 
  -3   3  18      185.58      224.77     17.22 o 
  -2   3  18        9.27       15.30      8.26 o 
  -1   3  18        6.91        6.35      7.22 o 
   0   3  18       18.60       26.35      8.43 o 
  -3   4  18       42.11       68.00     11.48 o 
  -2   4  18       31.04       29.04      9.48 o 
  -1  -1  19      145.20      115.43     19.39 o 
   0  -1  19       43.88       68.52     10.00 o 
  -2   0  19       12.60       10.04      5.47 o 
  -1   0  19       13.23        4.63      9.17 o 
   0   0  19       11.78       19.64      5.40 o 
                                                 
